# Supplementary material for: Professional Skill Builder: Mastering Cardiac Auscultation in Under 4 Hours
Source: MedEdPORTAL. 2017 May 8;13:10577. doi: 10.15766/mep_2374-8265.10577 (PMC6338255; doi:10.15766/mep_2374-8265.10577)
Supplement: Supplementary file 1 — A. PSB Mastering Cardiac Auscultation folder [file mep-13-10577-s001.zip]

Archive with 2,609 entries (2,348 files):
- _Educational Summary Report_10577.pdf
- A. PSB Mastering Cardiac Auscultation folder/__MACOSX/
- A. PSB Mastering Cardiac Auscultation folder/__MACOSX/._psb-mastering-cardiac-auscultation
- A. PSB Mastering Cardiac Auscultation folder/__MACOSX/psb-mastering-cardiac-auscultation/
- A. PSB Mastering Cardiac Auscultation folder/__MACOSX/psb-mastering-cardiac-auscultation/._.DS_Store
- A. PSB Mastering Cardiac Auscultation folder/__MACOSX/psb-mastering-cardiac-auscultation/._assets
- A. PSB Mastering Cardiac Auscultation folder/__MACOSX/psb-mastering-cardiac-auscultation/._readme.md
- A. PSB Mastering Cardiac Auscultation folder/__MACOSX/psb-mastering-cardiac-auscultation/._start-here.html
- A. PSB Mastering Cardiac Auscultation folder/__MACOSX/psb-mastering-cardiac-auscultation/assets/
- A. PSB Mastering Cardiac Auscultation folder/__MACOSX/psb-mastering-cardiac-auscultation/assets/._.DS_Store
- A. PSB Mastering Cardiac Auscultation folder/__MACOSX/psb-mastering-cardiac-auscultation/assets/._assets-menu
- A. PSB Mastering Cardiac Auscultation folder/__MACOSX/psb-mastering-cardiac-auscultation/assets/._common
- A. PSB Mastering Cardiac Auscultation folder/__MACOSX/psb-mastering-cardiac-auscultation/assets/._common_v2011
- A. PSB Mastering Cardiac Auscultation folder/__MACOSX/psb-mastering-cardiac-auscultation/assets/._common_v2012
- A. PSB Mastering Cardiac Auscultation folder/__MACOSX/psb-mastering-cardiac-auscultation/assets/._repo
- A. PSB Mastering Cardiac Auscultation folder/__MACOSX/psb-mastering-cardiac-auscultation/assets/assets-menu/
- A. PSB Mastering Cardiac Auscultation folder/__MACOSX/psb-mastering-cardiac-auscultation/assets/assets-menu/._.DS_Store
- A. PSB Mastering Cardiac Auscultation folder/__MACOSX/psb-mastering-cardiac-auscultation/assets/assets-menu/._css
- A. PSB Mastering Cardiac Auscultation folder/__MACOSX/psb-mastering-cardiac-auscultation/assets/assets-menu/._fonts
- A. PSB Mastering Cardiac Auscultation folder/__MACOSX/psb-mastering-cardiac-auscultation/assets/assets-menu/._images
- A. PSB Mastering Cardiac Auscultation folder/__MACOSX/psb-mastering-cardiac-auscultation/assets/assets-menu/._javascript
- A. PSB Mastering Cardiac Auscultation folder/__MACOSX/psb-mastering-cardiac-auscultation/assets/assets-menu/css/
- A. PSB Mastering Cardiac Auscultation folder/__MACOSX/psb-mastering-cardiac-auscultation/assets/assets-menu/css/._custom.css
- A. PSB Mastering Cardiac Auscultation folder/__MACOSX/psb-mastering-cardiac-auscultation/assets/assets-menu/css/._normalize.css
- A. PSB Mastering Cardiac Auscultation folder/__MACOSX/psb-mastering-cardiac-auscultation/assets/assets-menu/css/._skeleton.css
- A. PSB Mastering Cardiac Auscultation folder/__MACOSX/psb-mastering-cardiac-auscultation/assets/assets-menu/fonts/
- A. PSB Mastering Cardiac Auscultation folder/__MACOSX/psb-mastering-cardiac-auscultation/assets/assets-menu/fonts/._font-awesome
- A. PSB Mastering Cardiac Auscultation folder/__MACOSX/psb-mastering-cardiac-auscultation/assets/assets-menu/fonts/font-awesome/
- A. PSB Mastering Cardiac Auscultation folder/__MACOSX/psb-mastering-cardiac-auscultation/assets/assets-menu/fonts/font-awesome/._css
- A. PSB Mastering Cardiac Auscultation folder/__MACOSX/psb-mastering-cardiac-auscultation/assets/assets-menu/fonts/font-awesome/._fonts
- A. PSB Mastering Cardiac Auscultation folder/__MACOSX/psb-mastering-cardiac-auscultation/assets/assets-menu/fonts/font-awesome/._HELP-US-OUT.txt
- A. PSB Mastering Cardiac Auscultation folder/__MACOSX/psb-mastering-cardiac-auscultation/assets/assets-menu/fonts/font-awesome/._less
- A. PSB Mastering Cardiac Auscultation folder/__MACOSX/psb-mastering-cardiac-auscultation/assets/assets-menu/fonts/font-awesome/._scss
- A. PSB Mastering Cardiac Auscultation folder/__MACOSX/psb-mastering-cardiac-auscultation/assets/assets-menu/fonts/font-awesome/css/
- A. PSB Mastering Cardiac Auscultation folder/__MACOSX/psb-mastering-cardiac-auscultation/assets/assets-menu/fonts/font-awesome/css/._font-awesome.css
- A. PSB Mastering Cardiac Auscultation folder/__MACOSX/psb-mastering-cardiac-auscultation/assets/assets-menu/fonts/font-awesome/css/._font-awesome.min.css
- A. PSB Mastering Cardiac Auscultation folder/__MACOSX/psb-mastering-cardiac-auscultation/assets/assets-menu/fonts/font-awesome/fonts/
- A. PSB Mastering Cardiac Auscultation folder/__MACOSX/psb-mastering-cardiac-auscultation/assets/assets-menu/fonts/font-awesome/fonts/._FontAwesome.otf
- A. PSB Mastering Cardiac Auscultation folder/__MACOSX/psb-mastering-cardiac-auscultation/assets/assets-menu/fonts/font-awesome/fonts/._fontawesome-webfont.eot
- A. PSB Mastering Cardiac Auscultation folder/__MACOSX/psb-mastering-cardiac-auscultation/assets/assets-menu/fonts/font-awesome/fonts/._fontawesome-webfont.svg
- A. PSB Mastering Cardiac Auscultation folder/__MACOSX/psb-mastering-cardiac-auscultation/assets/assets-menu/fonts/font-awesome/fonts/._fontawesome-webfont.ttf
- A. PSB Mastering Cardiac Auscultation folder/__MACOSX/psb-mastering-cardiac-auscultation/assets/assets-menu/fonts/font-awesome/fonts/._fontawesome-webfont.woff
- A. PSB Mastering Cardiac Auscultation folder/__MACOSX/psb-mastering-cardiac-auscultation/assets/assets-menu/fonts/font-awesome/fonts/._fontawesome-webfont.woff2
- A. PSB Mastering Cardiac Auscultation folder/__MACOSX/psb-mastering-cardiac-auscultation/assets/assets-menu/fonts/font-awesome/less/
- A. PSB Mastering Cardiac Auscultation folder/__MACOSX/psb-mastering-cardiac-auscultation/assets/assets-menu/fonts/font-awesome/less/._animated.less
- A. PSB Mastering Cardiac Auscultation folder/__MACOSX/psb-mastering-cardiac-auscultation/assets/assets-menu/fonts/font-awesome/less/._bordered-pulled.less
- A. PSB Mastering Cardiac Auscultation folder/__MACOSX/psb-mastering-cardiac-auscultation/assets/assets-menu/fonts/font-awesome/less/._core.less
- A. PSB Mastering Cardiac Auscultation folder/__MACOSX/psb-mastering-cardiac-auscultation/assets/assets-menu/fonts/font-awesome/less/._fixed-width.less
- A. PSB Mastering Cardiac Auscultation folder/__MACOSX/psb-mastering-cardiac-auscultation/assets/assets-menu/fonts/font-awesome/less/._font-awesome.less
- A. PSB Mastering Cardiac Auscultation folder/__MACOSX/psb-mastering-cardiac-auscultation/assets/assets-menu/fonts/font-awesome/less/._icons.less
- A. PSB Mastering Cardiac Auscultation folder/__MACOSX/psb-mastering-cardiac-auscultation/assets/assets-menu/fonts/font-awesome/less/._larger.less
- A. PSB Mastering Cardiac Auscultation folder/__MACOSX/psb-mastering-cardiac-auscultation/assets/assets-menu/fonts/font-awesome/less/._list.less
- A. PSB Mastering Cardiac Auscultation folder/__MACOSX/psb-mastering-cardiac-auscultation/assets/assets-menu/fonts/font-awesome/less/._mixins.less
- A. PSB Mastering Cardiac Auscultation folder/__MACOSX/psb-mastering-cardiac-auscultation/assets/assets-menu/fonts/font-awesome/less/._path.less
- A. PSB Mastering Cardiac Auscultation folder/__MACOSX/psb-mastering-cardiac-auscultation/assets/assets-menu/fonts/font-awesome/less/._rotated-flipped.less
- A. PSB Mastering Cardiac Auscultation folder/__MACOSX/psb-mastering-cardiac-auscultation/assets/assets-menu/fonts/font-awesome/less/._screen-reader.less
- A. PSB Mastering Cardiac Auscultation folder/__MACOSX/psb-mastering-cardiac-auscultation/assets/assets-menu/fonts/font-awesome/less/._stacked.less
- A. PSB Mastering Cardiac Auscultation folder/__MACOSX/psb-mastering-cardiac-auscultation/assets/assets-menu/fonts/font-awesome/less/._variables.less
- A. PSB Mastering Cardiac Auscultation folder/__MACOSX/psb-mastering-cardiac-auscultation/assets/assets-menu/fonts/font-awesome/scss/
- A. PSB Mastering Cardiac Auscultation folder/__MACOSX/psb-mastering-cardiac-auscultation/assets/assets-menu/fonts/font-awesome/scss/.__animated.scss
- A. PSB Mastering Cardiac Auscultation folder/__MACOSX/psb-mastering-cardiac-auscultation/assets/assets-menu/fonts/font-awesome/scss/.__bordered-pulled.scss
- A. PSB Mastering Cardiac Auscultation folder/__MACOSX/psb-mastering-cardiac-auscultation/assets/assets-menu/fonts/font-awesome/scss/.__core.scss
- A. PSB Mastering Cardiac Auscultation folder/__MACOSX/psb-mastering-cardiac-auscultation/assets/assets-menu/fonts/font-awesome/scss/.__fixed-width.scss
- A. PSB Mastering Cardiac Auscultation folder/__MACOSX/psb-mastering-cardiac-auscultation/assets/assets-menu/fonts/font-awesome/scss/.__icons.scss
- A. PSB Mastering Cardiac Auscultation folder/__MACOSX/psb-mastering-cardiac-auscultation/assets/assets-menu/fonts/font-awesome/scss/.__larger.scss
- A. PSB Mastering Cardiac Auscultation folder/__MACOSX/psb-mastering-cardiac-auscultation/assets/assets-menu/fonts/font-awesome/scss/.__list.scss
- A. PSB Mastering Cardiac Auscultation folder/__MACOSX/psb-mastering-cardiac-auscultation/assets/assets-menu/fonts/font-awesome/scss/.__mixins.scss
- A. PSB Mastering Cardiac Auscultation folder/__MACOSX/psb-mastering-cardiac-auscultation/assets/assets-menu/fonts/font-awesome/scss/.__path.scss
- A. PSB Mastering Cardiac Auscultation folder/__MACOSX/psb-mastering-cardiac-auscultation/assets/assets-menu/fonts/font-awesome/scss/.__rotated-flipped.scss
- A. PSB Mastering Cardiac Auscultation folder/__MACOSX/psb-mastering-cardiac-auscultation/assets/assets-menu/fonts/font-awesome/scss/.__screen-reader.scss
- A. PSB Mastering Cardiac Auscultation folder/__MACOSX/psb-mastering-cardiac-auscultation/assets/assets-menu/fonts/font-awesome/scss/.__stacked.scss
- A. PSB Mastering Cardiac Auscultation folder/__MACOSX/psb-mastering-cardiac-auscultation/assets/assets-menu/fonts/font-awesome/scss/.__variables.scss
- A. PSB Mastering Cardiac Auscultation folder/__MACOSX/psb-mastering-cardiac-auscultation/assets/assets-menu/fonts/font-awesome/scss/._font-awesome.scss
- A. PSB Mastering Cardiac Auscultation folder/__MACOSX/psb-mastering-cardiac-auscultation/assets/assets-menu/images/
- A. PSB Mastering Cardiac Auscultation folder/__MACOSX/psb-mastering-cardiac-auscultation/assets/assets-menu/images/._2color-transparentbg.png
- A. PSB Mastering Cardiac Auscultation folder/__MACOSX/psb-mastering-cardiac-auscultation/assets/assets-menu/images/._favicon.png
- A. PSB Mastering Cardiac Auscultation folder/__MACOSX/psb-mastering-cardiac-auscultation/assets/assets-menu/images/._ummedschool.png
- A. PSB Mastering Cardiac Auscultation folder/__MACOSX/psb-mastering-cardiac-auscultation/assets/assets-menu/javascript/
- A. PSB Mastering Cardiac Auscultation folder/__MACOSX/psb-mastering-cardiac-auscultation/assets/assets-menu/javascript/._jquery-3.1.0.min.js
- A. PSB Mastering Cardiac Auscultation folder/__MACOSX/psb-mastering-cardiac-auscultation/assets/assets-menu/javascript/._script.js
- A. PSB Mastering Cardiac Auscultation folder/__MACOSX/psb-mastering-cardiac-auscultation/assets/common/
- A. PSB Mastering Cardiac Auscultation folder/__MACOSX/psb-mastering-cardiac-auscultation/assets/common/._assets
- A. PSB Mastering Cardiac Auscultation folder/__MACOSX/psb-mastering-cardiac-auscultation/assets/common/assets/
- A. PSB Mastering Cardiac Auscultation folder/__MACOSX/psb-mastering-cardiac-auscultation/assets/common/assets/._css
- A. PSB Mastering Cardiac Auscultation folder/__MACOSX/psb-mastering-cardiac-auscultation/assets/common/assets/._images
- A. PSB Mastering Cardiac Auscultation folder/__MACOSX/psb-mastering-cardiac-auscultation/assets/common/assets/._js
- A. PSB Mastering Cardiac Auscultation folder/__MACOSX/psb-mastering-cardiac-auscultation/assets/common/assets/css/
- A. PSB Mastering Cardiac Auscultation folder/__MACOSX/psb-mastering-cardiac-auscultation/assets/common/assets/css/._case_base.css
- A. PSB Mastering Cardiac Auscultation folder/__MACOSX/psb-mastering-cardiac-auscultation/assets/common/assets/css/._jplayer
- A. PSB Mastering Cardiac Auscultation folder/__MACOSX/psb-mastering-cardiac-auscultation/assets/common/assets/css/._psb_base.css
- A. PSB Mastering Cardiac Auscultation folder/__MACOSX/psb-mastering-cardiac-auscultation/assets/common/assets/css/._reset.css
- A. PSB Mastering Cardiac Auscultation folder/__MACOSX/psb-mastering-cardiac-auscultation/assets/common/assets/css/._roadmap_base.css
- A. PSB Mastering Cardiac Auscultation folder/__MACOSX/psb-mastering-cardiac-auscultation/assets/common/assets/css/._text.css
- A. PSB Mastering Cardiac Auscultation folder/__MACOSX/psb-mastering-cardiac-auscultation/assets/common/assets/css/jplayer/
- A. PSB Mastering Cardiac Auscultation folder/__MACOSX/psb-mastering-cardiac-auscultation/assets/common/assets/css/jplayer/._jplayer.blue.monday.jpg
- A. PSB Mastering Cardiac Auscultation folder/__MACOSX/psb-mastering-cardiac-auscultation/assets/common/assets/css/jplayer/._jplayer.blue.monday.video.play.hover.png
- A. PSB Mastering Cardiac Auscultation folder/__MACOSX/psb-mastering-cardiac-auscultation/assets/common/assets/css/jplayer/._jplayer.blue.monday.video.play.png
- A. PSB Mastering Cardiac Auscultation folder/__MACOSX/psb-mastering-cardiac-auscultation/assets/common/assets/css/jplayer/._jplayer.css
- A. PSB Mastering Cardiac Auscultation folder/__MACOSX/psb-mastering-cardiac-auscultation/assets/common/assets/css/jplayer/._pbar-ani.gif
- A. PSB Mastering Cardiac Auscultation folder/__MACOSX/psb-mastering-cardiac-auscultation/assets/common/assets/images/
- A. PSB Mastering Cardiac Auscultation folder/__MACOSX/psb-mastering-cardiac-auscultation/assets/common/assets/images/._button_stethoscope.gif
- A. PSB Mastering Cardiac Auscultation folder/__MACOSX/psb-mastering-cardiac-auscultation/assets/common/assets/images/._dashboard
- A. PSB Mastering Cardiac Auscultation folder/__MACOSX/psb-mastering-cardiac-auscultation/assets/common/assets/images/._roadmap
- A. PSB Mastering Cardiac Auscultation folder/__MACOSX/psb-mastering-cardiac-auscultation/assets/common/assets/images/dashboard/
- A. PSB Mastering Cardiac Auscultation folder/__MACOSX/psb-mastering-cardiac-auscultation/assets/common/assets/images/dashboard/._mlogo
- A. PSB Mastering Cardiac Auscultation folder/__MACOSX/psb-mastering-cardiac-auscultation/assets/common/assets/images/dashboard/._mlogo.gif
- A. PSB Mastering Cardiac Auscultation folder/__MACOSX/psb-mastering-cardiac-auscultation/assets/common/assets/images/dashboard/._mlogo.jpg
- A. PSB Mastering Cardiac Auscultation folder/__MACOSX/psb-mastering-cardiac-auscultation/assets/common/assets/images/roadmap/
- A. PSB Mastering Cardiac Auscultation folder/__MACOSX/psb-mastering-cardiac-auscultation/assets/common/assets/images/roadmap/._angina_navbar_1.png
- A. PSB Mastering Cardiac Auscultation folder/__MACOSX/psb-mastering-cardiac-auscultation/assets/common/assets/images/roadmap/._angina_navbar_2.png
- A. PSB Mastering Cardiac Auscultation folder/__MACOSX/psb-mastering-cardiac-auscultation/assets/common/assets/images/roadmap/._angina_navbar_3.png
- A. PSB Mastering Cardiac Auscultation folder/__MACOSX/psb-mastering-cardiac-auscultation/assets/common/assets/images/roadmap/._angina_navbar_4.png
- A. PSB Mastering Cardiac Auscultation folder/__MACOSX/psb-mastering-cardiac-auscultation/assets/common/assets/images/roadmap/._angina_navbar_5.png
- A. PSB Mastering Cardiac Auscultation folder/__MACOSX/psb-mastering-cardiac-auscultation/assets/common/assets/images/roadmap/._angina_navbar_6.png
- A. PSB Mastering Cardiac Auscultation folder/__MACOSX/psb-mastering-cardiac-auscultation/assets/common/assets/images/roadmap/._angina_navbar_7.png
- A. PSB Mastering Cardiac Auscultation folder/__MACOSX/psb-mastering-cardiac-auscultation/assets/common/assets/images/roadmap/._palp_navbar_1.png
- A. PSB Mastering Cardiac Auscultation folder/__MACOSX/psb-mastering-cardiac-auscultation/assets/common/assets/images/roadmap/._palp_navbar_2.png
- A. PSB Mastering Cardiac Auscultation folder/__MACOSX/psb-mastering-cardiac-auscultation/assets/common/assets/images/roadmap/._palp_navbar_3.png
- A. PSB Mastering Cardiac Auscultation folder/__MACOSX/psb-mastering-cardiac-auscultation/assets/common/assets/images/roadmap/._palp_navbar_4.png
- A. PSB Mastering Cardiac Auscultation folder/__MACOSX/psb-mastering-cardiac-auscultation/assets/common/assets/images/roadmap/._palp_navbar_5.png
- A. PSB Mastering Cardiac Auscultation folder/__MACOSX/psb-mastering-cardiac-auscultation/assets/common/assets/images/roadmap/._palp_navbar_6.png
- A. PSB Mastering Cardiac Auscultation folder/__MACOSX/psb-mastering-cardiac-auscultation/assets/common/assets/images/roadmap/._palp_navbar_7.png
- A. PSB Mastering Cardiac Auscultation folder/__MACOSX/psb-mastering-cardiac-auscultation/assets/common/assets/images/roadmap/._syncope_navbar_1.png
- A. PSB Mastering Cardiac Auscultation folder/__MACOSX/psb-mastering-cardiac-auscultation/assets/common/assets/images/roadmap/._syncope_navbar_2.png
- A. PSB Mastering Cardiac Auscultation folder/__MACOSX/psb-mastering-cardiac-auscultation/assets/common/assets/images/roadmap/._syncope_navbar_3.png
- A. PSB Mastering Cardiac Auscultation folder/__MACOSX/psb-mastering-cardiac-auscultation/assets/common/assets/images/roadmap/._syncope_navbar_4.png
- A. PSB Mastering Cardiac Auscultation folder/__MACOSX/psb-mastering-cardiac-auscultation/assets/common/assets/images/roadmap/._syncope_navbar_5.png
- A. PSB Mastering Cardiac Auscultation folder/__MACOSX/psb-mastering-cardiac-auscultation/assets/common/assets/images/roadmap/._syncope_navbar_6.png
- A. PSB Mastering Cardiac Auscultation folder/__MACOSX/psb-mastering-cardiac-auscultation/assets/common/assets/images/roadmap/._syncope_navbar_7.png
- A. PSB Mastering Cardiac Auscultation folder/__MACOSX/psb-mastering-cardiac-auscultation/assets/common/assets/js/
- A. PSB Mastering Cardiac Auscultation folder/__MACOSX/psb-mastering-cardiac-auscultation/assets/common/assets/js/._analytics.js
- A. PSB Mastering Cardiac Auscultation folder/__MACOSX/psb-mastering-cardiac-auscultation/assets/common/assets/js/._case.js
- A. PSB Mastering Cardiac Auscultation folder/__MACOSX/psb-mastering-cardiac-auscultation/assets/common/assets/js/._enabling_tech_analytics.js
- A. PSB Mastering Cardiac Auscultation folder/__MACOSX/psb-mastering-cardiac-auscultation/assets/common/assets/js/._Jplayer.swf
- A. PSB Mastering Cardiac Auscultation folder/__MACOSX/psb-mastering-cardiac-auscultation/assets/common/assets/js/._jquery.jplayer.min.js
- A. PSB Mastering Cardiac Auscultation folder/__MACOSX/psb-mastering-cardiac-auscultation/assets/common/assets/js/._jquery-1.6.2.min.js
- A. PSB Mastering Cardiac Auscultation folder/__MACOSX/psb-mastering-cardiac-auscultation/assets/common/assets/js/._psb_base.js
- A. PSB Mastering Cardiac Auscultation folder/__MACOSX/psb-mastering-cardiac-auscultation/assets/common/assets/js/._qna.js
- A. PSB Mastering Cardiac Auscultation folder/__MACOSX/psb-mastering-cardiac-auscultation/assets/common/assets/js/._qna_map.js
- A. PSB Mastering Cardiac Auscultation folder/__MACOSX/psb-mastering-cardiac-auscultation/assets/common/assets/js/._tracking.js
- A. PSB Mastering Cardiac Auscultation folder/__MACOSX/psb-mastering-cardiac-auscultation/assets/common_v2011/
- A. PSB Mastering Cardiac Auscultation folder/__MACOSX/psb-mastering-cardiac-auscultation/assets/common_v2011/._assets
- A. PSB Mastering Cardiac Auscultation folder/__MACOSX/psb-mastering-cardiac-auscultation/assets/common_v2011/assets/
- A. PSB Mastering Cardiac Auscultation folder/__MACOSX/psb-mastering-cardiac-auscultation/assets/common_v2011/assets/._css
- A. PSB Mastering Cardiac Auscultation folder/__MACOSX/psb-mastering-cardiac-auscultation/assets/common_v2011/assets/._images
- A. PSB Mastering Cardiac Auscultation folder/__MACOSX/psb-mastering-cardiac-auscultation/assets/common_v2011/assets/._js
- A. PSB Mastering Cardiac Auscultation folder/__MACOSX/psb-mastering-cardiac-auscultation/assets/common_v2011/assets/css/
- A. PSB Mastering Cardiac Auscultation folder/__MACOSX/psb-mastering-cardiac-auscultation/assets/common_v2011/assets/css/._case_base.css
- A. PSB Mastering Cardiac Auscultation folder/__MACOSX/psb-mastering-cardiac-auscultation/assets/common_v2011/assets/css/._jplayer
- A. PSB Mastering Cardiac Auscultation folder/__MACOSX/psb-mastering-cardiac-auscultation/assets/common_v2011/assets/css/._psb_base.css
- A. PSB Mastering Cardiac Auscultation folder/__MACOSX/psb-mastering-cardiac-auscultation/assets/common_v2011/assets/css/._reset.css
- A. PSB Mastering Cardiac Auscultation folder/__MACOSX/psb-mastering-cardiac-auscultation/assets/common_v2011/assets/css/._roadmap_base.css
- A. PSB Mastering Cardiac Auscultation folder/__MACOSX/psb-mastering-cardiac-auscultation/assets/common_v2011/assets/css/._text.css
- A. PSB Mastering Cardiac Auscultation folder/__MACOSX/psb-mastering-cardiac-auscultation/assets/common_v2011/assets/css/jplayer/
- A. PSB Mastering Cardiac Auscultation folder/__MACOSX/psb-mastering-cardiac-auscultation/assets/common_v2011/assets/css/jplayer/._jplayer.blue.monday.jpg
- A. PSB Mastering Cardiac Auscultation folder/__MACOSX/psb-mastering-cardiac-auscultation/assets/common_v2011/assets/css/jplayer/._jplayer.blue.monday.video.play.hover.png
- A. PSB Mastering Cardiac Auscultation folder/__MACOSX/psb-mastering-cardiac-auscultation/assets/common_v2011/assets/css/jplayer/._jplayer.blue.monday.video.play.png
- A. PSB Mastering Cardiac Auscultation folder/__MACOSX/psb-mastering-cardiac-auscultation/assets/common_v2011/assets/css/jplayer/._jplayer.css
- A. PSB Mastering Cardiac Auscultation folder/__MACOSX/psb-mastering-cardiac-auscultation/assets/common_v2011/assets/css/jplayer/._pbar-ani.gif
- A. PSB Mastering Cardiac Auscultation folder/__MACOSX/psb-mastering-cardiac-auscultation/assets/common_v2011/assets/images/
- A. PSB Mastering Cardiac Auscultation folder/__MACOSX/psb-mastering-cardiac-auscultation/assets/common_v2011/assets/images/._button_stethoscope.gif
- A. PSB Mastering Cardiac Auscultation folder/__MACOSX/psb-mastering-cardiac-auscultation/assets/common_v2011/assets/images/._dashboard
- A. PSB Mastering Cardiac Auscultation folder/__MACOSX/psb-mastering-cardiac-auscultation/assets/common_v2011/assets/images/._roadmap
- A. PSB Mastering Cardiac Auscultation folder/__MACOSX/psb-mastering-cardiac-auscultation/assets/common_v2011/assets/images/dashboard/
- A. PSB Mastering Cardiac Auscultation folder/__MACOSX/psb-mastering-cardiac-auscultation/assets/common_v2011/assets/images/dashboard/._mlogo
- A. PSB Mastering Cardiac Auscultation folder/__MACOSX/psb-mastering-cardiac-auscultation/assets/common_v2011/assets/images/dashboard/._mlogo.gif
- A. PSB Mastering Cardiac Auscultation folder/__MACOSX/psb-mastering-cardiac-auscultation/assets/common_v2011/assets/images/dashboard/._mlogo.jpg
- A. PSB Mastering Cardiac Auscultation folder/__MACOSX/psb-mastering-cardiac-auscultation/assets/common_v2011/assets/images/roadmap/
- A. PSB Mastering Cardiac Auscultation folder/__MACOSX/psb-mastering-cardiac-auscultation/assets/common_v2011/assets/images/roadmap/._angina_navbar_1.png
- A. PSB Mastering Cardiac Auscultation folder/__MACOSX/psb-mastering-cardiac-auscultation/assets/common_v2011/assets/images/roadmap/._angina_navbar_2.png
- A. PSB Mastering Cardiac Auscultation folder/__MACOSX/psb-mastering-cardiac-auscultation/assets/common_v2011/assets/images/roadmap/._angina_navbar_3.png
- A. PSB Mastering Cardiac Auscultation folder/__MACOSX/psb-mastering-cardiac-auscultation/assets/common_v2011/assets/images/roadmap/._angina_navbar_4.png
- A. PSB Mastering Cardiac Auscultation folder/__MACOSX/psb-mastering-cardiac-auscultation/assets/common_v2011/assets/images/roadmap/._angina_navbar_5.png
- A. PSB Mastering Cardiac Auscultation folder/__MACOSX/psb-mastering-cardiac-auscultation/assets/common_v2011/assets/images/roadmap/._angina_navbar_6.png
- A. PSB Mastering Cardiac Auscultation folder/__MACOSX/psb-mastering-cardiac-auscultation/assets/common_v2011/assets/images/roadmap/._angina_navbar_7.png
- A. PSB Mastering Cardiac Auscultation folder/__MACOSX/psb-mastering-cardiac-auscultation/assets/common_v2011/assets/images/roadmap/._palp_navbar_1.png
- A. PSB Mastering Cardiac Auscultation folder/__MACOSX/psb-mastering-cardiac-auscultation/assets/common_v2011/assets/images/roadmap/._palp_navbar_2.png
- A. PSB Mastering Cardiac Auscultation folder/__MACOSX/psb-mastering-cardiac-auscultation/assets/common_v2011/assets/images/roadmap/._palp_navbar_3.png
- A. PSB Mastering Cardiac Auscultation folder/__MACOSX/psb-mastering-cardiac-auscultation/assets/common_v2011/assets/images/roadmap/._palp_navbar_4.png
- A. PSB Mastering Cardiac Auscultation folder/__MACOSX/psb-mastering-cardiac-auscultation/assets/common_v2011/assets/images/roadmap/._palp_navbar_5.png
- A. PSB Mastering Cardiac Auscultation folder/__MACOSX/psb-mastering-cardiac-auscultation/assets/common_v2011/assets/images/roadmap/._palp_navbar_6.png
- A. PSB Mastering Cardiac Auscultation folder/__MACOSX/psb-mastering-cardiac-auscultation/assets/common_v2011/assets/images/roadmap/._palp_navbar_7.png
- A. PSB Mastering Cardiac Auscultation folder/__MACOSX/psb-mastering-cardiac-auscultation/assets/common_v2011/assets/images/roadmap/._syncope_navbar_1.png
- A. PSB Mastering Cardiac Auscultation folder/__MACOSX/psb-mastering-cardiac-auscultation/assets/common_v2011/assets/images/roadmap/._syncope_navbar_2.png
- A. PSB Mastering Cardiac Auscultation folder/__MACOSX/psb-mastering-cardiac-auscultation/assets/common_v2011/assets/images/roadmap/._syncope_navbar_3.png
- A. PSB Mastering Cardiac Auscultation folder/__MACOSX/psb-mastering-cardiac-auscultation/assets/common_v2011/assets/images/roadmap/._syncope_navbar_4.png
- A. PSB Mastering Cardiac Auscultation folder/__MACOSX/psb-mastering-cardiac-auscultation/assets/common_v2011/assets/images/roadmap/._syncope_navbar_5.png
- A. PSB Mastering Cardiac Auscultation folder/__MACOSX/psb-mastering-cardiac-auscultation/assets/common_v2011/assets/images/roadmap/._syncope_navbar_6.png
- A. PSB Mastering Cardiac Auscultation folder/__MACOSX/psb-mastering-cardiac-auscultation/assets/common_v2011/assets/images/roadmap/._syncope_navbar_7.png
- A. PSB Mastering Cardiac Auscultation folder/__MACOSX/psb-mastering-cardiac-auscultation/assets/common_v2011/assets/js/
- A. PSB Mastering Cardiac Auscultation folder/__MACOSX/psb-mastering-cardiac-auscultation/assets/common_v2011/assets/js/._analytics.js
- A. PSB Mastering Cardiac Auscultation folder/__MACOSX/psb-mastering-cardiac-auscultation/assets/common_v2011/assets/js/._case.js
- A. PSB Mastering Cardiac Auscultation folder/__MACOSX/psb-mastering-cardiac-auscultation/assets/common_v2011/assets/js/._enabling_tech_analytics.js
- A. PSB Mastering Cardiac Auscultation folder/__MACOSX/psb-mastering-cardiac-auscultation/assets/common_v2011/assets/js/._Jplayer.swf
- A. PSB Mastering Cardiac Auscultation folder/__MACOSX/psb-mastering-cardiac-auscultation/assets/common_v2011/assets/js/._jquery.jplayer.min.js
- A. PSB Mastering Cardiac Auscultation folder/__MACOSX/psb-mastering-cardiac-auscultation/assets/common_v2011/assets/js/._jquery-1.6.2.min.js
- A. PSB Mastering Cardiac Auscultation folder/__MACOSX/psb-mastering-cardiac-auscultation/assets/common_v2011/assets/js/._psb_base.js
- A. PSB Mastering Cardiac Auscultation folder/__MACOSX/psb-mastering-cardiac-auscultation/assets/common_v2011/assets/js/._qna.js
- A. PSB Mastering Cardiac Auscultation folder/__MACOSX/psb-mastering-cardiac-auscultation/assets/common_v2011/assets/js/._qna_map.js
- A. PSB Mastering Cardiac Auscultation folder/__MACOSX/psb-mastering-cardiac-auscultation/assets/common_v2011/assets/js/._tracking.js
- A. PSB Mastering Cardiac Auscultation folder/__MACOSX/psb-mastering-cardiac-auscultation/assets/common_v2012/
- A. PSB Mastering Cardiac Auscultation folder/__MACOSX/psb-mastering-cardiac-auscultation/assets/common_v2012/._assets
- A. PSB Mastering Cardiac Auscultation folder/__MACOSX/psb-mastering-cardiac-auscultation/assets/common_v2012/assets/
- A. PSB Mastering Cardiac Auscultation folder/__MACOSX/psb-mastering-cardiac-auscultation/assets/common_v2012/assets/._case_base.css
- A. PSB Mastering Cardiac Auscultation folder/__MACOSX/psb-mastering-cardiac-auscultation/assets/common_v2012/assets/._css
- A. PSB Mastering Cardiac Auscultation folder/__MACOSX/psb-mastering-cardiac-auscultation/assets/common_v2012/assets/._images
- A. PSB Mastering Cardiac Auscultation folder/__MACOSX/psb-mastering-cardiac-auscultation/assets/common_v2012/assets/._jQuery.jPlayer.2.1.0
- A. PSB Mastering Cardiac Auscultation folder/__MACOSX/psb-mastering-cardiac-auscultation/assets/common_v2012/assets/._jquery.jplayer.min.js
- A. PSB Mastering Cardiac Auscultation folder/__MACOSX/psb-mastering-cardiac-auscultation/assets/common_v2012/assets/._js
- A. PSB Mastering Cardiac Auscultation folder/__MACOSX/psb-mastering-cardiac-auscultation/assets/common_v2012/assets/css/
- A. PSB Mastering Cardiac Auscultation folder/__MACOSX/psb-mastering-cardiac-auscultation/assets/common_v2012/assets/css/._blue.monday
- A. PSB Mastering Cardiac Auscultation folder/__MACOSX/psb-mastering-cardiac-auscultation/assets/common_v2012/assets/css/._case_base.css
- A. PSB Mastering Cardiac Auscultation folder/__MACOSX/psb-mastering-cardiac-auscultation/assets/common_v2012/assets/css/._images
- A. PSB Mastering Cardiac Auscultation folder/__MACOSX/psb-mastering-cardiac-auscultation/assets/common_v2012/assets/css/._jplayer
- A. PSB Mastering Cardiac Auscultation folder/__MACOSX/psb-mastering-cardiac-auscultation/assets/common_v2012/assets/css/._jquery.ui.all.css
- A. PSB Mastering Cardiac Auscultation folder/__MACOSX/psb-mastering-cardiac-auscultation/assets/common_v2012/assets/css/._jquery.ui.base.css
- A. PSB Mastering Cardiac Auscultation folder/__MACOSX/psb-mastering-cardiac-auscultation/assets/common_v2012/assets/css/._jquery.ui.core.css
- A. PSB Mastering Cardiac Auscultation folder/__MACOSX/psb-mastering-cardiac-auscultation/assets/common_v2012/assets/css/._jquery.ui.theme.css
- A. PSB Mastering Cardiac Auscultation folder/__MACOSX/psb-mastering-cardiac-auscultation/assets/common_v2012/assets/css/._jquery-ui-1.8.21.custom.css
- A. PSB Mastering Cardiac Auscultation folder/__MACOSX/psb-mastering-cardiac-auscultation/assets/common_v2012/assets/css/._psb_base.css
- A. PSB Mastering Cardiac Auscultation folder/__MACOSX/psb-mastering-cardiac-auscultation/assets/common_v2012/assets/css/._reset.css
- A. PSB Mastering Cardiac Auscultation folder/__MACOSX/psb-mastering-cardiac-auscultation/assets/common_v2012/assets/css/._roadmap_base.css
- A. PSB Mastering Cardiac Auscultation folder/__MACOSX/psb-mastering-cardiac-auscultation/assets/common_v2012/assets/css/._styles.css
- A. PSB Mastering Cardiac Auscultation folder/__MACOSX/psb-mastering-cardiac-auscultation/assets/common_v2012/assets/css/._text.css
- A. PSB Mastering Cardiac Auscultation folder/__MACOSX/psb-mastering-cardiac-auscultation/assets/common_v2012/assets/css/blue.monday/
- A. PSB Mastering Cardiac Auscultation folder/__MACOSX/psb-mastering-cardiac-auscultation/assets/common_v2012/assets/css/blue.monday/._jplayer.blue.monday.css
- A. PSB Mastering Cardiac Auscultation folder/__MACOSX/psb-mastering-cardiac-auscultation/assets/common_v2012/assets/css/blue.monday/._jplayer.blue.monday.jpg
- A. PSB Mastering Cardiac Auscultation folder/__MACOSX/psb-mastering-cardiac-auscultation/assets/common_v2012/assets/css/blue.monday/._jplayer.blue.monday.seeking.gif
- A. PSB Mastering Cardiac Auscultation folder/__MACOSX/psb-mastering-cardiac-auscultation/assets/common_v2012/assets/css/blue.monday/._jplayer.blue.monday.video.play.png
- A. PSB Mastering Cardiac Auscultation folder/__MACOSX/psb-mastering-cardiac-auscultation/assets/common_v2012/assets/css/blue.monday/._jplayer.blue.monday2.css
- A. PSB Mastering Cardiac Auscultation folder/__MACOSX/psb-mastering-cardiac-auscultation/assets/common_v2012/assets/css/images/
- A. PSB Mastering Cardiac Auscultation folder/__MACOSX/psb-mastering-cardiac-auscultation/assets/common_v2012/assets/css/images/._ui-bg_flat_0_aaaaaa_40x100.png
- A. PSB Mastering Cardiac Auscultation folder/__MACOSX/psb-mastering-cardiac-auscultation/assets/common_v2012/assets/css/images/._ui-bg_flat_75_e1e1cf_40x100.png
- A. PSB Mastering Cardiac Auscultation folder/__MACOSX/psb-mastering-cardiac-auscultation/assets/common_v2012/assets/css/images/._ui-bg_glass_55_fbf9ee_1x400.png
- A. PSB Mastering Cardiac Auscultation folder/__MACOSX/psb-mastering-cardiac-auscultation/assets/common_v2012/assets/css/images/._ui-bg_glass_65_ffffff_1x400.png
- A. PSB Mastering Cardiac Auscultation folder/__MACOSX/psb-mastering-cardiac-auscultation/assets/common_v2012/assets/css/images/._ui-bg_glass_75_e1e1cf_1x400.png
- A. PSB Mastering Cardiac Auscultation folder/__MACOSX/psb-mastering-cardiac-auscultation/assets/common_v2012/assets/css/images/._ui-bg_glass_75_e6e6e6_1x400.png
- A. PSB Mastering Cardiac Auscultation folder/__MACOSX/psb-mastering-cardiac-auscultation/assets/common_v2012/assets/css/images/._ui-bg_highlight-soft_75_006666_1x100.png
- A. PSB Mastering Cardiac Auscultation folder/__MACOSX/psb-mastering-cardiac-auscultation/assets/common_v2012/assets/css/images/._ui-bg_inset-soft_95_fef1ec_1x100.png
- A. PSB Mastering Cardiac Auscultation folder/__MACOSX/psb-mastering-cardiac-auscultation/assets/common_v2012/assets/css/images/._ui-icons_222222_256x240.png
- A. PSB Mastering Cardiac Auscultation folder/__MACOSX/psb-mastering-cardiac-auscultation/assets/common_v2012/assets/css/images/._ui-icons_2e83ff_256x240.png
- A. PSB Mastering Cardiac Auscultation folder/__MACOSX/psb-mastering-cardiac-auscultation/assets/common_v2012/assets/css/images/._ui-icons_454545_256x240.png
- A. PSB Mastering Cardiac Auscultation folder/__MACOSX/psb-mastering-cardiac-auscultation/assets/common_v2012/assets/css/images/._ui-icons_888888_256x240.png
- A. PSB Mastering Cardiac Auscultation folder/__MACOSX/psb-mastering-cardiac-auscultation/assets/common_v2012/assets/css/images/._ui-icons_cd0a0a_256x240.png
- A. PSB Mastering Cardiac Auscultation folder/__MACOSX/psb-mastering-cardiac-auscultation/assets/common_v2012/assets/css/jplayer/
- A. PSB Mastering Cardiac Auscultation folder/__MACOSX/psb-mastering-cardiac-auscultation/assets/common_v2012/assets/css/jplayer/._jplayer.blue.monday.jpg
- A. PSB Mastering Cardiac Auscultation folder/__MACOSX/psb-mastering-cardiac-auscultation/assets/common_v2012/assets/css/jplayer/._jplayer.blue.monday.video.play.hover.png
- A. PSB Mastering Cardiac Auscultation folder/__MACOSX/psb-mastering-cardiac-auscultation/assets/common_v2012/assets/css/jplayer/._jplayer.blue.monday.video.play.png
- A. PSB Mastering Cardiac Auscultation folder/__MACOSX/psb-mastering-cardiac-auscultation/assets/common_v2012/assets/css/jplayer/._jplayer.css
- A. PSB Mastering Cardiac Auscultation folder/__MACOSX/psb-mastering-cardiac-auscultation/assets/common_v2012/assets/css/jplayer/._jquery.jplayer.min.js
- A. PSB Mastering Cardiac Auscultation folder/__MACOSX/psb-mastering-cardiac-auscultation/assets/common_v2012/assets/css/jplayer/._pbar-ani.gif
- A. PSB Mastering Cardiac Auscultation folder/__MACOSX/psb-mastering-cardiac-auscultation/assets/common_v2012/assets/images/
- A. PSB Mastering Cardiac Auscultation folder/__MACOSX/psb-mastering-cardiac-auscultation/assets/common_v2012/assets/images/._button_stethoscope.gif
- A. PSB Mastering Cardiac Auscultation folder/__MACOSX/psb-mastering-cardiac-auscultation/assets/common_v2012/assets/images/._dashboard
- A. PSB Mastering Cardiac Auscultation folder/__MACOSX/psb-mastering-cardiac-auscultation/assets/common_v2012/assets/images/._ecg
- A. PSB Mastering Cardiac Auscultation folder/__MACOSX/psb-mastering-cardiac-auscultation/assets/common_v2012/assets/images/._next_button.png
- A. PSB Mastering Cardiac Auscultation folder/__MACOSX/psb-mastering-cardiac-auscultation/assets/common_v2012/assets/images/._previous_button.png
- A. PSB Mastering Cardiac Auscultation folder/__MACOSX/psb-mastering-cardiac-auscultation/assets/common_v2012/assets/images/._roadmap
- A. PSB Mastering Cardiac Auscultation folder/__MACOSX/psb-mastering-cardiac-auscultation/assets/common_v2012/assets/images/._Word-Processor.png
- A. PSB Mastering Cardiac Auscultation folder/__MACOSX/psb-mastering-cardiac-auscultation/assets/common_v2012/assets/images/dashboard/
- A. PSB Mastering Cardiac Auscultation folder/__MACOSX/psb-mastering-cardiac-auscultation/assets/common_v2012/assets/images/dashboard/._mlogo
- A. PSB Mastering Cardiac Auscultation folder/__MACOSX/psb-mastering-cardiac-auscultation/assets/common_v2012/assets/images/dashboard/._mlogo.gif
- A. PSB Mastering Cardiac Auscultation folder/__MACOSX/psb-mastering-cardiac-auscultation/assets/common_v2012/assets/images/dashboard/._mlogo.jpg
- A. PSB Mastering Cardiac Auscultation folder/__MACOSX/psb-mastering-cardiac-auscultation/assets/common_v2012/assets/images/ecg/
- A. PSB Mastering Cardiac Auscultation folder/__MACOSX/psb-mastering-cardiac-auscultation/assets/common_v2012/assets/images/ecg/._scale.png
- A. PSB Mastering Cardiac Auscultation folder/__MACOSX/psb-mastering-cardiac-auscultation/assets/common_v2012/assets/images/ecg/._scale_wo_numbers.png
- A. PSB Mastering Cardiac Auscultation folder/__MACOSX/psb-mastering-cardiac-auscultation/assets/common_v2012/assets/images/ecg/._set01case01.jpg
- A. PSB Mastering Cardiac Auscultation folder/__MACOSX/psb-mastering-cardiac-auscultation/assets/common_v2012/assets/images/ecg/._set01case02.jpg
- A. PSB Mastering Cardiac Auscultation folder/__MACOSX/psb-mastering-cardiac-auscultation/assets/common_v2012/assets/images/ecg/._set01case03.jpg
- A. PSB Mastering Cardiac Auscultation folder/__MACOSX/psb-mastering-cardiac-auscultation/assets/common_v2012/assets/images/ecg/._set01case04.jpg
- A. PSB Mastering Cardiac Auscultation folder/__MACOSX/psb-mastering-cardiac-auscultation/assets/common_v2012/assets/images/ecg/._set01case05.jpg
- A. PSB Mastering Cardiac Auscultation folder/__MACOSX/psb-mastering-cardiac-auscultation/assets/common_v2012/assets/images/ecg/._set01case06.jpg
- A. PSB Mastering Cardiac Auscultation folder/__MACOSX/psb-mastering-cardiac-auscultation/assets/common_v2012/assets/images/ecg/._set01case07.jpg
- A. PSB Mastering Cardiac Auscultation folder/__MACOSX/psb-mastering-cardiac-auscultation/assets/common_v2012/assets/images/ecg/._set01case08.jpg
- A. PSB Mastering Cardiac Auscultation folder/__MACOSX/psb-mastering-cardiac-auscultation/assets/common_v2012/assets/images/ecg/._set01case09.jpg
- A. PSB Mastering Cardiac Auscultation folder/__MACOSX/psb-mastering-cardiac-auscultation/assets/common_v2012/assets/images/ecg/._set01case10.jpg
- A. PSB Mastering Cardiac Auscultation folder/__MACOSX/psb-mastering-cardiac-auscultation/assets/common_v2012/assets/images/ecg/._set02case01.jpg
- A. PSB Mastering Cardiac Auscultation folder/__MACOSX/psb-mastering-cardiac-auscultation/assets/common_v2012/assets/images/ecg/._set02case02.jpg
- A. PSB Mastering Cardiac Auscultation folder/__MACOSX/psb-mastering-cardiac-auscultation/assets/common_v2012/assets/images/ecg/._set02case03.jpg
- A. PSB Mastering Cardiac Auscultation folder/__MACOSX/psb-mastering-cardiac-auscultation/assets/common_v2012/assets/images/ecg/._set02case04.jpg
- A. PSB Mastering Cardiac Auscultation folder/__MACOSX/psb-mastering-cardiac-auscultation/assets/common_v2012/assets/images/ecg/._set02case05.jpg
- A. PSB Mastering Cardiac Auscultation folder/__MACOSX/psb-mastering-cardiac-auscultation/assets/common_v2012/assets/images/ecg/._set02case06.jpg
- A. PSB Mastering Cardiac Auscultation folder/__MACOSX/psb-mastering-cardiac-auscultation/assets/common_v2012/assets/images/ecg/._set02case07.jpg
- A. PSB Mastering Cardiac Auscultation folder/__MACOSX/psb-mastering-cardiac-auscultation/assets/common_v2012/assets/images/ecg/._set02case08.jpg
- A. PSB Mastering Cardiac Auscultation folder/__MACOSX/psb-mastering-cardiac-auscultation/assets/common_v2012/assets/images/ecg/._set02case09.jpg
- A. PSB Mastering Cardiac Auscultation folder/__MACOSX/psb-mastering-cardiac-auscultation/assets/common_v2012/assets/images/ecg/._set02case10.jpg
- A. PSB Mastering Cardiac Auscultation folder/__MACOSX/psb-mastering-cardiac-auscultation/assets/common_v2012/assets/images/ecg/._set03case01.jpg
- A. PSB Mastering Cardiac Auscultation folder/__MACOSX/psb-mastering-cardiac-auscultation/assets/common_v2012/assets/images/ecg/._set03case02.jpg
- A. PSB Mastering Cardiac Auscultation folder/__MACOSX/psb-mastering-cardiac-auscultation/assets/common_v2012/assets/images/ecg/._set03case03.jpg
- A. PSB Mastering Cardiac Auscultation folder/__MACOSX/psb-mastering-cardiac-auscultation/assets/common_v2012/assets/images/ecg/._set03case04.jpg
- A. PSB Mastering Cardiac Auscultation folder/__MACOSX/psb-mastering-cardiac-auscultation/assets/common_v2012/assets/images/ecg/._set03case05.jpg
- A. PSB Mastering Cardiac Auscultation folder/__MACOSX/psb-mastering-cardiac-auscultation/assets/common_v2012/assets/images/ecg/._set03case06.jpg
- A. PSB Mastering Cardiac Auscultation folder/__MACOSX/psb-mastering-cardiac-auscultation/assets/common_v2012/assets/images/ecg/._set03case07.jpg
- A. PSB Mastering Cardiac Auscultation folder/__MACOSX/psb-mastering-cardiac-auscultation/assets/common_v2012/assets/images/ecg/._set03case08.jpg
- A. PSB Mastering Cardiac Auscultation folder/__MACOSX/psb-mastering-cardiac-auscultation/assets/common_v2012/assets/images/ecg/._set03case09.jpg
- A. PSB Mastering Cardiac Auscultation folder/__MACOSX/psb-mastering-cardiac-auscultation/assets/common_v2012/assets/images/ecg/._set03case10.jpg
- A. PSB Mastering Cardiac Auscultation folder/__MACOSX/psb-mastering-cardiac-auscultation/assets/common_v2012/assets/images/ecg/._set04case01.jpg
- A. PSB Mastering Cardiac Auscultation folder/__MACOSX/psb-mastering-cardiac-auscultation/assets/common_v2012/assets/images/ecg/._set04case02.jpg
- A. PSB Mastering Cardiac Auscultation folder/__MACOSX/psb-mastering-cardiac-auscultation/assets/common_v2012/assets/images/ecg/._set04case03.jpg
- A. PSB Mastering Cardiac Auscultation folder/__MACOSX/psb-mastering-cardiac-auscultation/assets/common_v2012/assets/images/ecg/._set04case04.jpg
[truncated: 2,309 more entries]
