# Supplementary material for: Professional Skill Builder: Mastering Cardiac Auscultation in Under 4 Hours
Source: MedEdPORTAL. 2017 May 8;13:10577. doi: 10.15766/mep_2374-8265.10577 (PMC6338255; doi:10.15766/mep_2374-8265.10577)
Supplement: Supplementary file 1 — A. PSB Mastering Cardiac Auscultation folder [file mep-13-10577-s001.zip › A. PSB Mastering Cardiac Auscultation folder/psb-mastering-cardiac-auscultation/assets/assets-menu/css/custom.css]

/*custom.css*/

.b-um-colors {
  background-color: #00274c;
  color: #ffcb05;
  margin-top: 30px;
}

.header-text, .footer-text {
  display: block;
  overflow: hidden;
  margin-top: 25px;
  margin-bottom: 20px;
  float: left;
  /*width: 85%;*/
  text-align: center;
}

.footer-text {
  font-size: .7em;
}

.logo {
  text-align: center;
  margin: 20px;
}
/*.logo img {
  margin: 20px;
}*/

.button {
background-color: white;
}

/* Mobile */
@media (max-width: 400px) {
  h1 {
    font-size: 2.7em;
      overflow: hidden;
      clear: left;
      margin-bottom: -10px;
  }
  .logo {
    overflow: hidden;
    clear: left;
  }
  /*.logo img {
    margin: 20px auto;
    display: block;
  }*/

  header {
    clear:both;
  }

}

.well {
	padding-top: 20px; 
	padding-left: 20px; 
	padding-right: 20px; 
	border-width: 2px; 
	border-style: dashed; 
	border-color: gray; 
	margin-bottom: 10px; 
	border-radius: 25px; 
	margin-bottom:5%
}

#course-content {
  background-color: lightyellow;
}

.audio-warning h4 {
	color: red;
}

.text-center {
	text-align: center;

}

li {
  font-size: .9em;
 /*  list-style-type: disc; */
}

ul{
  margin: 1.5rem 0 1.5rem 4rem;
  list-style-position:outside;
  list-style-type: disc;
}

/* Typography
–––––––––––––––––––––––––––––––––––––––––––––––––– */
h1, h2, h3, h4, h5, h6 {
  margin-top: 0;
  margin-bottom: 1rem;
  font-weight: 300; }
h1 { font-size: 4.0rem; line-height: 1.2;  letter-spacing: -.1rem;}
h2 { font-size: 3.0rem; line-height: 1.25; letter-spacing: -.1rem;}
h3 { font-size: 2.8rem; line-height: 1.3;  letter-spacing: -.1rem; }
h4 { font-size: 2.4rem; line-height: 1.35; letter-spacing: -.08rem; }
h5 { font-size: 1.8rem; line-height: 1.5;  letter-spacing: -.05rem; }
h6 { font-size: 1.5rem; line-height: 1.6;  letter-spacing: 0; }

/* Larger than phablet */
@media (min-width: 550px) {
  h1 { font-size: 4.5rem; }
  h2 { font-size: 2.7rem; }
  h3 { font-size: 2.5rem; }
  h4 { font-size: 2.2rem; }
  h5 { font-size: 2.0rem; }
  h6 { font-size: 1.5rem; }
}

h2 {
  color: black;
  font-weight: 500;
}

/* Links */

a {
  text-decoration: none;
}

#myAccordian1:hover {
  color: #0FA0CE;
  cursor: pointer;
}

#myAccordian1 {
  color: #1EAEDB;
}

#myButton1 {
  margin-left: 20px;
  margin-top: 5px;
  margin-bottom: -4px;
}

#casestext {
    color: #1EAEDB;
}

ol {
  list-style-type: decimal;
}
