# Supplementary material for: Professional Skill Builder: Mastering Cardiac Auscultation in Under 4 Hours
Source: MedEdPORTAL. 2017 May 8;13:10577. doi: 10.15766/mep_2374-8265.10577 (PMC6338255; doi:10.15766/mep_2374-8265.10577)
Supplement: Supplementary file 1 — A. PSB Mastering Cardiac Auscultation folder [file mep-13-10577-s001.zip › A. PSB Mastering Cardiac Auscultation folder/psb-mastering-cardiac-auscultation/assets/assets-menu/fonts/font-awesome/HELP-US-OUT.txt]

I hope you love Font Awesome. If you've found it useful, please do me a favor and check out my latest project,
Fort Awesome (https://fortawesome.com). It makes it easy to put the perfect icons on your website. Choose from our awesome,
comprehensive icon sets or copy and paste your own.

Please. Check it out.

-Dave Gandy
