# Supplementary material for: Professional Skill Builder: Mastering Cardiac Auscultation in Under 4 Hours
Source: MedEdPORTAL. 2017 May 8;13:10577. doi: 10.15766/mep_2374-8265.10577 (PMC6338255; doi:10.15766/mep_2374-8265.10577)
Supplement: Supplementary file 1 — A. PSB Mastering Cardiac Auscultation folder [file mep-13-10577-s001.zip › A. PSB Mastering Cardiac Auscultation folder/psb-mastering-cardiac-auscultation/assets/assets-menu/fonts/font-awesome/less/animated.less]

// Animated Icons
// --------------------------

.@{fa-css-prefix}-spin {
  -webkit-animation: fa-spin 2s infinite linear;
          animation: fa-spin 2s infinite linear;
}

.@{fa-css-prefix}-pulse {
  -webkit-animation: fa-spin 1s infinite steps(8);
          animation: fa-spin 1s infinite steps(8);
}

@-webkit-keyframes fa-spin {
  0% {
    -webkit-transform: rotate(0deg);
            transform: rotate(0deg);
  }
  100% {
    -webkit-transform: rotate(359deg);
            transform: rotate(359deg);
  }
}

@keyframes fa-spin {
  0% {
    -webkit-transform: rotate(0deg);
            transform: rotate(0deg);
  }
  100% {
    -webkit-transform: rotate(359deg);
            transform: rotate(359deg);
  }
}
