# Supplementary material for: Professional Skill Builder: Mastering Cardiac Auscultation in Under 4 Hours
Source: MedEdPORTAL. 2017 May 8;13:10577. doi: 10.15766/mep_2374-8265.10577 (PMC6338255; doi:10.15766/mep_2374-8265.10577)
Supplement: Supplementary file 1 — A. PSB Mastering Cardiac Auscultation folder [file mep-13-10577-s001.zip › A. PSB Mastering Cardiac Auscultation folder/psb-mastering-cardiac-auscultation/assets/assets-menu/fonts/font-awesome/less/bordered-pulled.less]

// Bordered & Pulled
// -------------------------

.@{fa-css-prefix}-border {
  padding: .2em .25em .15em;
  border: solid .08em @fa-border-color;
  border-radius: .1em;
}

.@{fa-css-prefix}-pull-left { float: left; }
.@{fa-css-prefix}-pull-right { float: right; }

.@{fa-css-prefix} {
  &.@{fa-css-prefix}-pull-left { margin-right: .3em; }
  &.@{fa-css-prefix}-pull-right { margin-left: .3em; }
}

/* Deprecated as of 4.4.0 */
.pull-right { float: right; }
.pull-left { float: left; }

.@{fa-css-prefix} {
  &.pull-left { margin-right: .3em; }
  &.pull-right { margin-left: .3em; }
}
