# Supplementary material for: Professional Skill Builder: Mastering Cardiac Auscultation in Under 4 Hours
Source: MedEdPORTAL. 2017 May 8;13:10577. doi: 10.15766/mep_2374-8265.10577 (PMC6338255; doi:10.15766/mep_2374-8265.10577)
Supplement: Supplementary file 1 — A. PSB Mastering Cardiac Auscultation folder [file mep-13-10577-s001.zip › A. PSB Mastering Cardiac Auscultation folder/psb-mastering-cardiac-auscultation/assets/assets-menu/fonts/font-awesome/less/font-awesome.less]

/*!
 *  Font Awesome 4.6.3 by @davegandy - http://fontawesome.io - @fontawesome
 *  License - http://fontawesome.io/license (Font: SIL OFL 1.1, CSS: MIT License)
 */

@import "variables.less";
@import "mixins.less";
@import "path.less";
@import "core.less";
@import "larger.less";
@import "fixed-width.less";
@import "list.less";
@import "bordered-pulled.less";
@import "animated.less";
@import "rotated-flipped.less";
@import "stacked.less";
@import "icons.less";
@import "screen-reader.less";
