# Supplementary material for: Professional Skill Builder: Mastering Cardiac Auscultation in Under 4 Hours
Source: MedEdPORTAL. 2017 May 8;13:10577. doi: 10.15766/mep_2374-8265.10577 (PMC6338255; doi:10.15766/mep_2374-8265.10577)
Supplement: Supplementary file 1 — A. PSB Mastering Cardiac Auscultation folder [file mep-13-10577-s001.zip › A. PSB Mastering Cardiac Auscultation folder/psb-mastering-cardiac-auscultation/assets/assets-menu/fonts/font-awesome/less/rotated-flipped.less]

// Rotated & Flipped Icons
// -------------------------

.@{fa-css-prefix}-rotate-90  { .fa-icon-rotate(90deg, 1);  }
.@{fa-css-prefix}-rotate-180 { .fa-icon-rotate(180deg, 2); }
.@{fa-css-prefix}-rotate-270 { .fa-icon-rotate(270deg, 3); }

.@{fa-css-prefix}-flip-horizontal { .fa-icon-flip(-1, 1, 0); }
.@{fa-css-prefix}-flip-vertical   { .fa-icon-flip(1, -1, 2); }

// Hook for IE8-9
// -------------------------

:root .@{fa-css-prefix}-rotate-90,
:root .@{fa-css-prefix}-rotate-180,
:root .@{fa-css-prefix}-rotate-270,
:root .@{fa-css-prefix}-flip-horizontal,
:root .@{fa-css-prefix}-flip-vertical {
  filter: none;
}
