# Supplementary material for: Professional Skill Builder: Mastering Cardiac Auscultation in Under 4 Hours
Source: MedEdPORTAL. 2017 May 8;13:10577. doi: 10.15766/mep_2374-8265.10577 (PMC6338255; doi:10.15766/mep_2374-8265.10577)
Supplement: Supplementary file 1 — A. PSB Mastering Cardiac Auscultation folder [file mep-13-10577-s001.zip › A. PSB Mastering Cardiac Auscultation folder/psb-mastering-cardiac-auscultation/assets/assets-menu/fonts/font-awesome/less/stacked.less]

// Stacked Icons
// -------------------------

.@{fa-css-prefix}-stack {
  position: relative;
  display: inline-block;
  width: 2em;
  height: 2em;
  line-height: 2em;
  vertical-align: middle;
}
.@{fa-css-prefix}-stack-1x, .@{fa-css-prefix}-stack-2x {
  position: absolute;
  left: 0;
  width: 100%;
  text-align: center;
}
.@{fa-css-prefix}-stack-1x { line-height: inherit; }
.@{fa-css-prefix}-stack-2x { font-size: 2em; }
.@{fa-css-prefix}-inverse { color: @fa-inverse; }
