# Supplementary material for: Professional Skill Builder: Mastering Cardiac Auscultation in Under 4 Hours
Source: MedEdPORTAL. 2017 May 8;13:10577. doi: 10.15766/mep_2374-8265.10577 (PMC6338255; doi:10.15766/mep_2374-8265.10577)
Supplement: Supplementary file 1 — A. PSB Mastering Cardiac Auscultation folder [file mep-13-10577-s001.zip › A. PSB Mastering Cardiac Auscultation folder/psb-mastering-cardiac-auscultation/assets/assets-menu/fonts/font-awesome/scss/_core.scss]

// Base Class Definition
// -------------------------

.#{$fa-css-prefix} {
  display: inline-block;
  font: normal normal normal #{$fa-font-size-base}/#{$fa-line-height-base} FontAwesome; // shortening font declaration
  font-size: inherit; // can't have font-size inherit on line above, so need to override
  text-rendering: auto; // optimizelegibility throws things off #1094
  -webkit-font-smoothing: antialiased;
  -moz-osx-font-smoothing: grayscale;

}
