# Supplementary material for: Professional Skill Builder: Mastering Cardiac Auscultation in Under 4 Hours
Source: MedEdPORTAL. 2017 May 8;13:10577. doi: 10.15766/mep_2374-8265.10577 (PMC6338255; doi:10.15766/mep_2374-8265.10577)
Supplement: Supplementary file 1 — A. PSB Mastering Cardiac Auscultation folder [file mep-13-10577-s001.zip › A. PSB Mastering Cardiac Auscultation folder/psb-mastering-cardiac-auscultation/assets/assets-menu/fonts/font-awesome/scss/_larger.scss]

// Icon Sizes
// -------------------------

/* makes the font 33% larger relative to the icon container */
.#{$fa-css-prefix}-lg {
  font-size: (4em / 3);
  line-height: (3em / 4);
  vertical-align: -15%;
}
.#{$fa-css-prefix}-2x { font-size: 2em; }
.#{$fa-css-prefix}-3x { font-size: 3em; }
.#{$fa-css-prefix}-4x { font-size: 4em; }
.#{$fa-css-prefix}-5x { font-size: 5em; }
