# Supplementary material for: Professional Skill Builder: Mastering Cardiac Auscultation in Under 4 Hours
Source: MedEdPORTAL. 2017 May 8;13:10577. doi: 10.15766/mep_2374-8265.10577 (PMC6338255; doi:10.15766/mep_2374-8265.10577)
Supplement: Supplementary file 1 — A. PSB Mastering Cardiac Auscultation folder [file mep-13-10577-s001.zip › A. PSB Mastering Cardiac Auscultation folder/psb-mastering-cardiac-auscultation/assets/assets-menu/fonts/font-awesome/scss/_list.scss]

// List Icons
// -------------------------

.#{$fa-css-prefix}-ul {
  padding-left: 0;
  margin-left: $fa-li-width;
  list-style-type: none;
  > li { position: relative; }
}
.#{$fa-css-prefix}-li {
  position: absolute;
  left: -$fa-li-width;
  width: $fa-li-width;
  top: (2em / 14);
  text-align: center;
  &.#{$fa-css-prefix}-lg {
    left: -$fa-li-width + (4em / 14);
  }
}
