# Supplementary material for: Professional Skill Builder: Mastering Cardiac Auscultation in Under 4 Hours
Source: MedEdPORTAL. 2017 May 8;13:10577. doi: 10.15766/mep_2374-8265.10577 (PMC6338255; doi:10.15766/mep_2374-8265.10577)
Supplement: Supplementary file 1 — A. PSB Mastering Cardiac Auscultation folder [file mep-13-10577-s001.zip › A. PSB Mastering Cardiac Auscultation folder/psb-mastering-cardiac-auscultation/assets/assets-menu/fonts/font-awesome/scss/_path.scss]

/* FONT PATH
 * -------------------------- */

@font-face {
  font-family: 'FontAwesome';
  src: url('#{$fa-font-path}/fontawesome-webfont.eot?v=#{$fa-version}');
  src: url('#{$fa-font-path}/fontawesome-webfont.eot?#iefix&v=#{$fa-version}') format('embedded-opentype'),
    url('#{$fa-font-path}/fontawesome-webfont.woff2?v=#{$fa-version}') format('woff2'),
    url('#{$fa-font-path}/fontawesome-webfont.woff?v=#{$fa-version}') format('woff'),
    url('#{$fa-font-path}/fontawesome-webfont.ttf?v=#{$fa-version}') format('truetype'),
    url('#{$fa-font-path}/fontawesome-webfont.svg?v=#{$fa-version}#fontawesomeregular') format('svg');
//  src: url('#{$fa-font-path}/FontAwesome.otf') format('opentype'); // used when developing fonts
  font-weight: normal;
  font-style: normal;
}
