# Supplementary material for: Professional Skill Builder: Mastering Cardiac Auscultation in Under 4 Hours
Source: MedEdPORTAL. 2017 May 8;13:10577. doi: 10.15766/mep_2374-8265.10577 (PMC6338255; doi:10.15766/mep_2374-8265.10577)
Supplement: Supplementary file 1 — A. PSB Mastering Cardiac Auscultation folder [file mep-13-10577-s001.zip › A. PSB Mastering Cardiac Auscultation folder/psb-mastering-cardiac-auscultation/assets/assets-menu/javascript/script.js]

// script.js


$(document).ready(function() {

  console.log("in ready");

  // declare accordian number variable
  var accordianID = "";

  // assign funtion to buttons to show/hide content
  $(".accordian").click(function() {

    console.log("in accordian click");
    console.log(this.name)

    //get button number from id
    accordianId = $(this).attr('id').replace(/\D/g,'');


    // toggle content and button label
    if ($(`#accordian${accordianId}`).css("display")=="none") {
      // $(this).text("Hide Clinical Practice Cases");
      $(`#accordian${accordianId}`).css("display","block");
      $(this).css("background-color","lightblue");
    } else {
      $(`#accordian${accordianId}`).css("display","none");
      // $(this).text("Show Clinical Practice Cases");
      $(this).css("background-color","lightyellow");
    };

  });

  // declare button number variable
  var buttonID = "";

  // assign funtion to buttons to show/hide content
  $(".button").click(function() {

    //get button number from id
    buttonId = $(this).attr('id').replace(/\D/g,'');


    // toggle content and button label
    if ($(`#button${buttonId}`).css("display")=="none") {
      // $(this).text("Hide Clinical Practice Cases");
      $(`#button${buttonId}`).css("display","block");
      $(this).css("background-color","lightblue");
    } else {
      $(`#button${buttonId}`).css("display","none");
      // $(this).text("Show Clinical Practice Cases");
      $(this).css("background-color","white");
    };

  });

});
