# Supplementary material for: Professional Skill Builder: Mastering Cardiac Auscultation in Under 4 Hours
Source: MedEdPORTAL. 2017 May 8;13:10577. doi: 10.15766/mep_2374-8265.10577 (PMC6338255; doi:10.15766/mep_2374-8265.10577)
Supplement: Supplementary file 1 — A. PSB Mastering Cardiac Auscultation folder [file mep-13-10577-s001.zip › A. PSB Mastering Cardiac Auscultation folder/psb-mastering-cardiac-auscultation/assets/common/assets/css/case_base.css]

@charset "UTF-8";
/* CSS Document */


/* Two Column Section Styling */

#ecg .two_col_left {
	float:left;
	margin:10px;
	padding:5px;
	width: 500px;
	height:auto;
	background-color:#fafaf7;
	border:solid #CCC 1px;
}
#ecg .two_col_right {
	float:left;
	margin:10px;
	padding:5px;
	width: 350px;
	height:auto;
	background-color:#fafaf7;
	border:solid #CCC 1px;
}
#two_question .two_col_left, #two_question .two_col_right {
	float:left;
	margin:10px;
	padding:5px;
	width: 448px;
	height:375px;
	background-color:#fafaf7;
	border:solid #CCC 1px;
}
#final_summary .two_col_left {
	float:left;
	margin:10px;
	padding:5px;
	width: 190px;
	height:auto;
	background-color:#fafaf7;
	border:solid #CCC 1px;
}
#final_summary .two_col_right {
	float:left;
	margin:10px;
	padding:5px;
	width: 698px;
	height:500px;
	background-color:#fafaf7;
	border:solid #CCC 1px;
	overflow:auto;
}
#final_summary .two_col_left img, #ecg .two_col_left img {
	display:block;
	margin:auto;
	padding:3px;
}
#multi_phono .two_col_left {
	float:left;
	margin:10px;
	padding:5px;
	width: 250px;
	height:250px;
}
#multi_phono .two_col_right {
	float:left;
	margin:5px;
	padding:5px;
	width: 600px;
	height:auto;
}
#multi_phono .two_col_right dt {
	font-weight:bolder;
	font-size:16px;
	margin-top:10px;
}
#multi_phono .two_col_right .play_button {
	float:left;
	padding-top:10px;
}
#multi_phono .two_col_right .video {
	float:left;
}
#two_question_max .two_col_left, #two_question_max .two_col_right {
	float:left;
	margin:10px;
	padding:5px;
	width: 448px;
	height:500px;
	background-color:#fafaf7;
	border:solid #CCC 1px;
}
#summary .white_text_box {
	margin:10px;
	padding:5px;
	background-color:#fff;
	border:solid #CCC 1px;
	overflow:auto;
}
	

/* Media Section Styling */

div.jp-vjplayer-phono {
	width:500px;
	height:60px;
	margin:10px 5px;
	border:1px solid #009be3;
	background-color:#000;
}
