# Supplementary material for: Professional Skill Builder: Mastering Cardiac Auscultation in Under 4 Hours
Source: MedEdPORTAL. 2017 May 8;13:10577. doi: 10.15766/mep_2374-8265.10577 (PMC6338255; doi:10.15766/mep_2374-8265.10577)
Supplement: Supplementary file 1 — A. PSB Mastering Cardiac Auscultation folder [file mep-13-10577-s001.zip › A. PSB Mastering Cardiac Auscultation folder/psb-mastering-cardiac-auscultation/assets/common/assets/css/reset.css]

/* http://meyerweb.com/eric/tools/css/reset/ */
/* v1.0 | 20080212 */

html, body, div, span, applet, object, iframe,
h1, h2, h3, h4, h5, h6, p, blockquote, pre,
a, abbr, acronym, address, big, cite, code,
del, dfn, em, font, img, ins, kbd, q, s, samp,
small, strike, strong, sup, tt, var,
b, u, i, center,
dl, dt, dd, ol, ul, li,
fieldset, form, label, legend,
table, caption, tbody, tfoot, thead, tr, th, td {
	margin: 0;
	padding: 0;
	border: 0;
	outline: 0;
	font-size: 100%;
	background: transparent;
}
body {
	line-height: 1;
}
ol, ul {
	list-style: none;
}
blockquote, q {
	quotes: none;
}
blockquote:before, blockquote:after,
q:before, q:after {
	content: '';
	content: none;
}

/* remember to define focus styles! */
:focus {
	outline: 0;
}

/* remember to highlight inserts somehow! */
ins {
	text-decoration: none;
}
del {
	text-decoration: line-through;
}

/* tables still need 'cellspacing="0"' in the markup */
table {
	border-collapse: collapse;
	border-spacing: 0;
}
