# Supplementary material for: Professional Skill Builder: Mastering Cardiac Auscultation in Under 4 Hours
Source: MedEdPORTAL. 2017 May 8;13:10577. doi: 10.15766/mep_2374-8265.10577 (PMC6338255; doi:10.15766/mep_2374-8265.10577)
Supplement: Supplementary file 1 — A. PSB Mastering Cardiac Auscultation folder [file mep-13-10577-s001.zip › A. PSB Mastering Cardiac Auscultation folder/psb-mastering-cardiac-auscultation/assets/common/assets/css/roadmap_base.css]

@charset "UTF-8";
/* CSS Document */

/* Roadmap Navbar Section Styling */

.road_breadcrumb_bar {
	padding: 10px;
	width: 960px;
}

/* Two Column Section Styling */

#roadmap_vid_quest .two_col_left {
	float:left;
	margin:10px;
	padding:5px;
	width: 240px;
	height:auto;
	background-color:#fafaf7;
	border:solid #CCC 1px;
}
#roadmap_vid_quest .two_col_right {
	float:left;
	margin:10px;
	padding:5px;
	width: 650px;
	height:500px;
	overflow:auto;
	background-color:#fafaf7;
	border:solid #CCC 1px;
}
#roadmap_two_panel .two_col_left {
	float:left;
	margin:10px;
	padding:5px;
	width: 448px;
	height:475px;
	border:solid #CCC 1px;
	overflow:auto;
}
#roadmap_two_panel .two_col_right {
	float:left;
	margin:10px;
	padding:5px;
	width: 448px;
	height:475px;
	border:solid #CCC 1px;
	overflow:auto;
}
#roadmap_composite .two_col_left {
	float:left;
	margin:10px;
	padding:5px;
	width: 448px;
	height:375px;
	border:solid #CCC 1px;
	overflow:auto;
}
#roadmap_composite .two_col_right {
	float:left;
	margin:10px;
	padding:5px;
	width: 448px;
	height:375px;
	border:solid #CCC 1px;
}
