# Supplementary material for: Professional Skill Builder: Mastering Cardiac Auscultation in Under 4 Hours
Source: MedEdPORTAL. 2017 May 8;13:10577. doi: 10.15766/mep_2374-8265.10577 (PMC6338255; doi:10.15766/mep_2374-8265.10577)
Supplement: Supplementary file 1 — A. PSB Mastering Cardiac Auscultation folder [file mep-13-10577-s001.zip › A. PSB Mastering Cardiac Auscultation folder/psb-mastering-cardiac-auscultation/assets/common/assets/css/text.css]

/* `Basic HTML
----------------------------------------------------------------------------------------------------*/

body {
	font: 13px/1.5 'Helvetica Neue', Arial, 'Liberation Sans', FreeSans, sans-serif;
}

a:focus {
	outline: 1px dotted;
}

hr {
	border: 0 #ccc solid;
	border-top-width: 1px;
	clear: both;
	height: 0;
}

/* `Headings
----------------------------------------------------------------------------------------------------*/

h1 {
	font-size: 25px;
}

h2 {
	font-size: 23px;
}

h3 {
	font-size: 21px;
}

h4 {
	font-size: 19px;
}

h5 {
	font-size: 17px;
}

h6 {
	font-size: 15px;
}

/* `Spacing
----------------------------------------------------------------------------------------------------*/

ol {
	list-style: decimal;
}

ul {
	list-style: disc;
}

li {
	margin-left: 30px;
}

p,
dl,
hr,
h1,
h2,
h3,
h4,
h5,
h6,
ol,
ul,
pre,
table,
address,
fieldset {
	margin-bottom: 10px;
}
