# Supplementary material for: Professional Skill Builder: Mastering Cardiac Auscultation in Under 4 Hours
Source: MedEdPORTAL. 2017 May 8;13:10577. doi: 10.15766/mep_2374-8265.10577 (PMC6338255; doi:10.15766/mep_2374-8265.10577)
Supplement: Supplementary file 1 — A. PSB Mastering Cardiac Auscultation folder [file mep-13-10577-s001.zip › A. PSB Mastering Cardiac Auscultation folder/psb-mastering-cardiac-auscultation/assets/common/assets/js/case.js]

// JavaScript Document
$(document).ready(function() {
			var $user_selection_parent;
			var $user_selection;
			var $trigger_extra_feedback_value;
			var $i;
			var $audio_file = [
		{
			name:"s_splits2",
			mp3:"http://www.med.umich.edu/lrc/psb_v2/psb_v2_case/siteparts/media/s_splits2.mp3"
		},
		{
			name:"s_conges",
			mp3:"http://www.med.umich.edu/lrc/psb_v2/psb_v2_case/siteparts/media/s_conges.mp3"
		},
		{
			name:"s_anapes",
			mp3:"http://www.med.umich.edu/lrc/psb_v2/psb_v2_case/siteparts/media/s_anapes.mp3"
		}

	]
// ---Hide Content with the class int_hide--- 
$(function() {
		   $(".int_hide").children().hide();
		   $(".choices li .clickable").children().addClass("choice_border");
		   $("a[title=active_button]").addClass("button active_button");
		   $("a[title=inactive_button]").addClass("button inactive_button");
});
// Shows any additional areas that need to be visible, but fall outside of feedback section
$('.clickable a').click(function(){
			var attr = $(this).attr('trigger_extra_feedback');
			if (typeof attr !== 'undefined' && attr !== false) {
    			$trigger_extra_feedback_value = $(this).attr("trigger_extra_feedback");
				$("#extra_feedback_" + $trigger_extra_feedback_value).children().show();
				$("#extra_feedback_" + $trigger_extra_feedback_value).siblings().hide();
			}
			else
			{
			return false;
			}
});

// ----Audio Player ----
// right needs to be seperate instances.  I had trouble getting one player to update the audio as the user clicks
$("#audio_player_0").jPlayer({
				ready: function () {
					$(this).jPlayer("setMedia", $audio_file[0]);
				},
				playing: function() { // The $.jPlayer.event.ended event
    				$("img", "#patientPlayButton").removeClass( "yellow_border");
  				},
				swfPath: "siteparts/js",
				solution: 'html, flash',
				supplied: "mp3"
});
$("#audio_player_1").jPlayer({
				ready: function () {
					$(this).jPlayer("setMedia", $audio_file[1]);
				},
				playing: function() { // The $.jPlayer.event.ended event
    				$("img", "#patientPlayButton").removeClass( "yellow_border");
  				},
				swfPath: "siteparts/js",
				solution: 'html, flash',
				supplied: "mp3"
});
$("#audio_player_2").jPlayer({
				ready: function () {
					$(this).jPlayer("setMedia", $audio_file[2]);
				},
				playing: function() { // The $.jPlayer.event.ended event
    				$("img", "#patientPlayButton").removeClass( "yellow_border");
  				},
				swfPath: "siteparts/js",
				solution: 'html, flash',
				supplied: "mp3"
});
$("#audio_player_3").jPlayer({
				ready: function () {
					$(this).jPlayer("setMedia", $audio_file[3]);
				},
				playing: function() { // The $.jPlayer.event.ended event
    				$("img", "#patientPlayButton").removeClass( "yellow_border");
  				},
				swfPath: "siteparts/js",
				solution: 'html, flash',
				supplied: "mp3"
});
$("#question_player").jPlayer({
				ready: function () {
					$(this).jPlayer("setMedia", $audio_file[1]);
				},
				paused: function() { // The $.jPlayer.event.ended event
    				$("img", ".patientPlayButton").removeClass( "yellow_border");
  				},
				ended: function (event) {
					$("img", ".patientPlayButton").removeClass( "yellow_border");
		},
				swfPath: "siteparts/js",
				solution: 'flash, html',
				supplied: "mp3"
});

// ----- Video Player --------

$("#video_player").jPlayer({
	ready: function () {
	$(this).jPlayer("setMedia", {
		m4v: "http://www.med.umich.edu/lrc/psb_v2/psb_v2_case/siteparts/media/s_conges.m4v",
		poster: "http://www.med.umich.edu/lrc/psb_v2/psb_v2_case/siteparts/media/p_conges.jpg"
	});
},
		// the follow loops the audio...
		//ended: function (event) {
			//$(this).jPlayer("play");
		//},
	swfPath: "siteparts/js",
	solution: 'html, flash',
	supplied: "m4v"
	});
$("#video_play_button").click( function() {
  	$("#video_player").jPlayer("play");
  	$("#video_player").jPlayer("pauseOthers");
 	return false;
});
	$("#video_pause_button").click( function() {
  	$("#video_player").jPlayer("pause");
  	return false;
});
	$("#video_stop_button").click( function() {
  	$("#video_player").jPlayer("stop");
  	return false;
});

// ---- Calls sound to identify --------
$(".patientPlayButton").click( function() {
			$("img", this).addClass( "yellow_border");
  			$("#question_player").jPlayer("play"); $("#question_player").jPlayer("pauseOthers"); return false;
});
		
// ---QNA Interactions actions---
$('.choices li a').click(function(){
			$user_selection_parent = $(this).closest("ul").attr("id");
			$user_selection = parseFloat($('#'+$user_selection_parent+' li a').index(this));
			$eval = $(this).attr("eval");
			// Incorrect response
			if ($eval == 1) {
				$(this).addClass( "incorrect_border"); 
				$('#'+$user_selection_parent+' li a').not(this).removeClass("incorrect_border correct_border");
				launch_feedback();
				}
				// Correct response
				else if ($eval == 0) {
				$(this).addClass( "correct_border"); // if not incorrect, then correct
				$('#'+$user_selection_parent+' li a').not(this).removeClass("incorrect_border correct_border");
				launch_feedback();
				}
				// Catch if no data in eval attribute
				else
				{
				alert("No feedback available");
			};
		function launch_feedback() {
			$("."+$user_selection_parent+"_feedback dd:eq(" + $user_selection + ")").show();
			$("."+$user_selection_parent+"_feedback dd:eq(" + $user_selection + ")").siblings().hide();
			launch_media();
		};
		// Launches media elements
		// NOTE: still some issue with this in Firefox >> Script will not fire on function call.  Needs some other action (i.e. additional click, or prior alert msg) to kick off the function.
		function launch_media() {
			$("img", "#patientPlayButton").removeClass( "yellow_border");
  			$("#audio_player_"+$user_selection).jPlayer("play"); $("#audio_player_"+$user_selection).jPlayer("pauseOthers"); return false;
			};
		$('.qna_next').click(function(){ // if there are multple questions on the page, makes the next squential question visible
			$('#'+$user_selection_parent+1).children().show();
 });
// ---end QNA INteractions ----
});

// ---end doc ready ----
});
