# Supplementary material for: Professional Skill Builder: Mastering Cardiac Auscultation in Under 4 Hours
Source: MedEdPORTAL. 2017 May 8;13:10577. doi: 10.15766/mep_2374-8265.10577 (PMC6338255; doi:10.15766/mep_2374-8265.10577)
Supplement: Supplementary file 1 — A. PSB Mastering Cardiac Auscultation folder [file mep-13-10577-s001.zip › A. PSB Mastering Cardiac Auscultation folder/psb-mastering-cardiac-auscultation/assets/common/assets/js/psb_base.js]

// JavaScript Document
$(document).ready(function() {
			var $user_selection_parent;
			var $user_selection;
			var $trigger_extra_feedback_value;
			var $media;
			var $i;
// ---Hide Content with the class int_hide--- 
$(function() {
		   $(".int_hide").children().hide();
		   $(".int_hide_extra").hide();
		   $("a[title=active_button]").addClass("button active_button");
		   $("a[title=inactive_button]").addClass("button inactive_button");
});

// ---end doc ready ----
});
