# Supplementary material for: Professional Skill Builder: Mastering Cardiac Auscultation in Under 4 Hours
Source: MedEdPORTAL. 2017 May 8;13:10577. doi: 10.15766/mep_2374-8265.10577 (PMC6338255; doi:10.15766/mep_2374-8265.10577)
Supplement: Supplementary file 1 — A. PSB Mastering Cardiac Auscultation folder [file mep-13-10577-s001.zip › A. PSB Mastering Cardiac Auscultation folder/psb-mastering-cardiac-auscultation/assets/common/assets/js/qna_map.js]

// JavaScript Document
$(document).ready(function() {
// ---QNA Interactions actions---
$(".choices li .clickable").children().addClass("choice_border"); // puts the border around choices so they can higlighted later
$('.choices li a').click(function(){
			// assign variables
			$user_selection_parent = $(this).closest("ul").attr("id");
			$user_selection = parseFloat($('#'+$user_selection_parent+' li a').index(this));
			$eval = $(this).attr("eval");
			$media = $(this).attr("media");
			// Incorrect response
			if ($eval == 1) {
				$(this).addClass( "incorrect_border"); 
				$('#'+$user_selection_parent+' li a').not(this).removeClass("incorrect_border correct_border");
				launch_feedback();
				}
				// Correct response
				else if ($eval == 0) {
				$(this).addClass( "correct_border"); // if not incorrect, then correct
				$('#'+$user_selection_parent+' li a').not(this).removeClass("incorrect_border correct_border");
				launch_feedback();
				}
				// Catch if no data in eval attribute
				else
				{
				alert("No feedback available");
			};
			function launch_feedback() {
				$("."+$user_selection_parent+"_feedback dd:eq(" + $user_selection + ")").show();
				$("."+$user_selection_parent+"_feedback dd:eq(" + $user_selection + ")").siblings().hide();
				launch_media();
			};
		// Launches media elements
			function launch_media() {
				if ($media > 0) {
				// to stop other players
				$("#audio_player_0, #audio_player_1, #audio_player_2, #audio_player_3, #question_player").jPlayer("pause");
				// to remove yellow highlight around question image
				$("img", "#patientPlayButton").removeClass( "yellow_border");
				// play any needed audio
  				$("#audio_player_"+$media).jPlayer("play");$("#audio_player_"+$media).jPlayer("pauseOthers"); return false;
				}
				else
				{
				// to stop other players
				$("#audio_player_0, #audio_player_1, #audio_player_2, #audio_player_3, #question_player").jPlayer("pause");
				// to remove yellow highlight around question image
				$("img", "#patientPlayButton").removeClass( "yellow_border");
				}
			};
// ---end QNA Interactions ----
});

// ---MAP QNA Interactions actions---
$('area').click(function() { 
    $user_selection_parent = $(this).closest("map").attr("id");
	$user_selection = parseFloat($('#'+$user_selection_parent+' area').index(this));
	$eval = $(this).attr("eval");
	$media = $(this).attr("media"); 

	// Incorrect response
			if ($eval == 1) {
				$(this).addClass( "incorrect_border"); 
				$('#'+$user_selection_parent+' area').not(this).removeClass("incorrect_border correct_border");
				launch_feedback();
				}
				// Correct response
				else if ($eval == 0) {
				$(this).addClass( "correct_border"); // if not incorrect, then correct
				$('#'+$user_selection_parent+' area').not(this).removeClass("incorrect_border correct_border");
				launch_feedback();
				}
				// Catch if no data in eval attribute
				else
				{
				alert("No feedback available");
			};
			function launch_feedback() {
				$("."+$user_selection_parent+"_feedback dd:eq(" + $user_selection + ")").show();
				$("."+$user_selection_parent+"_feedback dd:eq(" + $user_selection + ")").siblings().hide();
				launch_media();
			};
			// Launches media elements
			function launch_media() {
				if ($media > 0) {
				// to stop other players
				$("#audio_player_0, #audio_player_1, #audio_player_2, #audio_player_3, #question_player").jPlayer("pause");
				// to remove yellow highlight around question image
				$("img", "#patientPlayButton").removeClass( "yellow_border");
				// play any needed audio
  				$("#audio_player_"+$media).jPlayer("play");$("#audio_player_"+$media).jPlayer("pauseOthers"); return false;
				}
				else
				{
				// to stop other players
				$("#audio_player_0, #audio_player_1, #audio_player_2, #audio_player_3, #question_player").jPlayer("pause");
				// to remove yellow highlight around question image
				$("img", "#patientPlayButton").removeClass( "yellow_border");
				}
			};
// To prevent default action 
  return false; 
  // end MAP QNA
});

// ---- Launches AUTOMATIC EXTRA FEEDBACK options ----
var $trigger_extra_feedback_value;
$('.clickable').click(function(){
			var attr = $(this).attr('trigger_extra_feedback');
			if (typeof attr !== 'undefined' && attr !== false) {
    			$trigger_extra_feedback_value = $(this).attr("trigger_extra_feedback");
				$("#extra_feedback_" + $trigger_extra_feedback_value).siblings().hide();
				$("#extra_feedback_" + $trigger_extra_feedback_value).show();
			}
			else
			{
			return false;
			}
});

//  ---- Launches MANUAL EXTRA FEEDBACK options ----
$('.qna_next').click(function(){
							  $('#'+$user_selection_parent+1).children().show();
							  });
// end doc ready
});
