# Supplementary material for: Professional Skill Builder: Mastering Cardiac Auscultation in Under 4 Hours
Source: MedEdPORTAL. 2017 May 8;13:10577. doi: 10.15766/mep_2374-8265.10577 (PMC6338255; doi:10.15766/mep_2374-8265.10577)
Supplement: Supplementary file 1 — A. PSB Mastering Cardiac Auscultation folder [file mep-13-10577-s001.zip › A. PSB Mastering Cardiac Auscultation folder/psb-mastering-cardiac-auscultation/assets/common/assets/js/tracking.js]

(function($) {
  var Tracking = function() {};
  window.Tracking = Tracking;
  
  Tracking.post = function(e) {
    $.post("/psb/index.php/tracking/post", e, function(data, status, xhr) {
      // alert(data);
    });
  };
})(jQuery);
