# Supplementary material for: Professional Skill Builder: Mastering Cardiac Auscultation in Under 4 Hours
Source: MedEdPORTAL. 2017 May 8;13:10577. doi: 10.15766/mep_2374-8265.10577 (PMC6338255; doi:10.15766/mep_2374-8265.10577)
Supplement: Supplementary file 1 — A. PSB Mastering Cardiac Auscultation folder [file mep-13-10577-s001.zip › A. PSB Mastering Cardiac Auscultation folder/psb-mastering-cardiac-auscultation/assets/common_v2011/assets/css/psb_base.css]

@charset "UTF-8";
/* CSS Document */
/* Basic Screen Styling used throughout PSB Pages */

body {
	background: #cccc99;
	color: #333;
	font-size: 12px;
	padding: 20px 0 40px;
}
a {
	text-decoration: none;
}
a:hover {
	text-decoration:none;
}
.wrapper {
	margin: auto;
	height: 640px;
	width: 960px;
	background-color:#f6f6ec;
	border-radius: 10px;
	-moz-border-radius: 10px;
	-webkit-radius: 0px;
	-webkitt-radius: 0px;
}

/* INDEX PAGE */

#index .wrapper {
	margin: auto;
	height:auto;
	width: 960px;
	background-color:#f6f6ec;
	border-radius: 10px;
	-moz-border-radius: 10px;
	-webkit-radius: 0px;
	-webkitt-radius: 0px;
}


/* To clear the float attribute */
.clear {
	clear: both;
	display: block;
	overflow: hidden;
	visibility: hidden;
	width: 0;
	height: 0;
}

/* INDEX Header - Navigation Section Styling */

#index .header {
	background-color:#006666;
	width: 940px;
	height:75px;
	padding: 5px 10px;
	background-color: #006666;
	border-radius: 10px 10px 0px 0px;
	-moz-border-radius: 10px 10px 0px 0px;
	-webkit-border-bottom-right-radius: 0px;
	-webkit-border-bottom-left-radius: 0px;
	line-height: 35px;
}
#index .header p {
	float:left;
	color:#edaf32;
	font-size: 16px;
	font-weight:bold;
}

/* Header - Navigation Section Styling */

.header {
	background-color:#006666;
	width: 940px;
	height:35px;
	padding: 5px 10px;
	background-color: #006666;
	border-radius: 10px 10px 0px 0px;
	-moz-border-radius: 10px 10px 0px 0px;
	-webkit-border-bottom-right-radius: 0px;
	-webkit-border-bottom-left-radius: 0px;
	line-height: 35px;
}
.header p {
	float:left;
	color:#edaf32;
	font-size: 16px;
	font-weight:bold;
}
.header dl {
	float:right;
	list-style:none;
	margin: 0px;
	padding: 0px;
}
.header dd {
	float:right;
	margin: 5px;
	padding: 0px;
	color:#edaf32;
	font-size: 1.0em;
}

/* Dashboard Page */

#dashboard .wrapper {
	margin: auto;
	height:auto;
	width: 960px;
	background-color:#f6f6ec;
	border-radius: 10px;
	-moz-border-radius: 10px;
	-webkit-radius: 0px;
	-webkitt-radius: 0px;
}

#dashboard table {
	font-size:14px;
}
#dashboard tr {
	border-bottom: thin solid #666;
}

#dashboard table th {
	text-align:left;
}
#dashboard td {
	padding:5px;
}
#dashboard tr:hover {
	background-color:#FFC;
}

/* Screen Instructions Section Styling */

.instructions {
	padding: 10px;
	width: 940px;
	background-color:#e1e1cf;
}
.instructions p {
	display:block;
	width:770px;
}
/* Screen Summary Section Styling */

.summary {
	padding: 10px;
	width: 770px;
}
.full {
	padding: 10px;
	width: 900px;
}
/* QNA Section Styling */

.qna_question {
	margin: 0px 5px 0px 5px;
	padding: 5px;
	width: 230px;
	float: left;
	background-color:#000
}
.qna_question .patient_img {
	color:#FFF;
	text-align:center;
}
.qna_choices {
	margin: 0px 0px 0px 5px;
	padding: 5px;
	width: 137px;
	float: left;
	background-color:#e1e1cf;
}
.choice_border {
	padding:2px;
	border:medium solid transparent;
}
.correct_border {
	padding:2px;
	border:#00F medium solid;
}
.incorrect_border {
	padding:2px;
	border:#FF0000 medium solid;
	color:#FFF;
}
.choices ul {
	padding:0;
	margin:0;
}
.choices li {
	list-style:none;
	width:auto;
	margin:0px;
}
.choices p {
	padding:0px;
	margin:0px;
}
.choices li .clickable {
	display:block;
	margin-right:10px;
	float:left;
}
.choices li .response_text {
	display:block;
	width:75%;
	margin-bottom:25px;
	float:left;
}
.choices a {
	display:block;
	padding:5px;
	margin:0px;
	font-weight:bold;
}
.choices a:hover {
	text-decoration:none;
}
.choices img {
	display:block;
	margin: auto;
}
.qna_next {
	width:120px;
}
/* QNA Feedback Section Styling */

.qna_feedback {
	margin: 0px;
	padding: 5px;
	float: left;
	width: 400px;
	min-height:200px;
	background-color:#fafaf7;
	border:solid #CCC 1px;
}
/* Media Section Styling */

.mediaplayers {
	min-width:500px;
	margin: 25px 5px;
}

/* Buttons */
.button {
	text-align:center;
	display:block;
	padding: 5px;
	background-color:#cc9933;
	color:#003333;
	font-weight:bold;
	text-decoration:none;
	line-height:1.5;
	border-radius: 5px;
	-moz-border-radius: 5px;
	-webkit-border-radius: 5px;
}
.active_button {
	background-color:#cc9933;
}
.inactive_button {
	background-color:#cccccc;
}
.nav_button {
	min-width:60px;
	max-width:100px;
}
/* General use styling */

.black_border {
	padding:2px;
	border:#000 medium solid;
}
.white_border {
	padding:2px;
	border:#f6f6ec medium solid;
}
.yellow_border {
	padding:2px;
	border:#FF0 medium solid;
	background-color:#FFC;
}
.red_text {
	color:#F00;
}
.green_text {
	color:#0C0;
}
.blue_text {
	color:#00F;
}

.black_bg {
	background-color:#000;
}
.tan_bg {
	background-color:#e1e1cf;
}
.version {
	display:block;
	width: 960px;
	text-align:right;
	margin:0 auto;
	font-size:9px;
	color:#663;
	}
