# Supplementary material for: Professional Skill Builder: Mastering Cardiac Auscultation in Under 4 Hours
Source: MedEdPORTAL. 2017 May 8;13:10577. doi: 10.15766/mep_2374-8265.10577 (PMC6338255; doi:10.15766/mep_2374-8265.10577)
Supplement: Supplementary file 1 — A. PSB Mastering Cardiac Auscultation folder [file mep-13-10577-s001.zip › A. PSB Mastering Cardiac Auscultation folder/psb-mastering-cardiac-auscultation/assets/common_v2012/assets/case_base.css]

@charset "UTF-8";
/* CSS Document */

/* 100 Content Section */

#content100 .contentarea {
	width:920px;
	height:512px;
	margin:auto;
	margin-top:20px;	
	background-color:#fafaf7;
	border:solid #CCC 1px;
	overflow:auto;
}

#title_screen .wrapper {	
	background-color:#f6d87d;
	overflow:auto;
}

#title_screen .title_img {
	text-align:center;
}

#title_screen .title_img h2 {
	margin:0 0 10px 0;
	padding:0;
	
}

#title_screen .title_img  img {
	margin:0 0 10px 0;
}

/* Simple Tech 100 Content Section */

.simpletech dl {
	font-weight:600;
	margin-top: 5px;
	font-size:15px;
}
.simpletech dl dd {
	font-weight:normal;
	margin-top: 5px;
	font-size:12px;
}
.simpletech dl dt {
	font-weight:600;
	margin-top: 5px;
	font-size:13px;
}
.simpletech dl .st_sub_title {
	font-size:12px;
	margin: 5px 0 0 10px;
	padding: 0;
	font-weight:600;
}
.simpletech dl .st_sub_item {
	font-size:12px;
	margin: 5px 0 0 10px;
	padding: 0;
}
/* Simple Tech Buttons */
.simpletech .contentarea .button {
	text-align:center;
	display:block;
	padding: 3px;
	background-color:#cc9933;
	color:#003333;
	font-weight:bold;
	text-decoration:none;
	line-height:1.5;
	border-radius: 5px;
	-moz-border-radius: 5px;
	-webkit-border-radius: 5px;
	width:100px;
	float:left;
	margin: 0 5px 0 0;
}

/* Simple Tech Buttons */
#pe .button {
	text-align:center;
	display:inline;
	font-size:9px;
	padding: 3px;
	background-color:#cc9933;
	color:#003333;
	font-weight:bold;
	text-decoration:none;
	line-height:1.5;
	border-radius: 5px;
	-moz-border-radius: 5px;
	-webkit-border-radius: 5px;
	width:30px;
}

/* Phisical Exam 100 Content Section */

#pe .contentarea {
	width:910px;
	height:482px;
	margin:auto;
	margin-top:10px;
	padding:5px;
	background-color:#fafaf7;
	border:solid #CCC 1px;
	overflow:auto;
}
#pe dl {
	float:left; 
	display:block; 
	margin-left: 5px;
}

#pe dl dt {
	font-size: 14px;
	font-weight:bold;
	margin-top: 5px;
}
#pe dl dd {
	margin: 0px 0 0 0px;
	padding: 2px;
}
#pe dl dd p {
	margin: 0;
	padding: 1px;
}
#pe .patient_info {
	display:block; 
	margin:auto; 
	padding-bottom:15px;
}

#hide_show dl {
	float:left; 
	display:block; 
	margin-left: 5px;
}

#hide_show dl dt {
	font-size: 12px;
	font-weight:bold;
	margin-top: 5px;
}
#hide_show dl dd {
	margin: 0px;
	padding: 2px;
	display:block;
	}
#hide_show dl dd .response_text {
	margin: 0 0 0 10px;
	display:block;
	}
#hide_show dl dd p {
	margin: 0;
	padding: 1px;
}
#hide_show .patient_info {
	display:block; 
	margin:auto; 
	padding-bottom:15px;
}


/* Two Column Section Styling */

.spacing { /* used to add a bit of padding around content.  Not always used */
	margin:5px;
}

#base5050quad .contentarea_left_top, #base5050quad .contentarea_left_bottom,
#base5050quad .contentarea_right_top, #base5050quad .contentarea_right_bottom {
	width:450px; 
	height:240px; 
	float:left; 
	margin:10px 0 0px 20px;
	background-color:#fafaf7;
	border:solid #CCC 1px;
	overflow:auto;
}
#base303030tri .contentarea_left_top, #base303030tri .contentarea_left_bottom, #base303030tri .contentarea_middle_bottom, #base303030tri .contentarea_middle_top,
#base303030tri .contentarea_right_top, #base303030tri .contentarea_right_bottom {
	width:292px; 
	height:250px; 
	float:left; 
	margin:10px 0 0px 20px;
	background-color:#fafaf7;
	border:solid #CCC 1px;
	overflow:auto;
}
	
#history .contentarea_310px {
	width:310px; 
	min-height: 480px; 
	max-height: 482px;
	float:left; 
	margin:20px 0 20px 20px;
	padding: 5px;
	background-color:#fafaf7;
	border:solid #CCC 1px;
	overflow:auto;
}

#history .contentarea_250px {
	width:250px; 
	min-height: 480px; 
	max-height: 502px; 
	float:left; 
	padding: 5px;
	margin:20px 0 20px 20px;
	background-color:#fafaf7;
	border:solid #CCC 1px;
	overflow:auto;
} 
#history .contentarea_290px {
	width:290px; 
	min-height: 480px; 
	max-height: 502px; 
	float:left; 
	margin:20px 0 20px 20px;
	padding: 5px;
	background-color:#fafaf7;
	border:solid #CCC 1px;
	overflow:auto;
} 
#history #textmask {
	width:240px; 
	height:502px; 
	float:left; 
	margin:0;
	background-color:#fafaf7;
	overflow:auto;
	padding: 5px;
	z-index:1000;
	position:absolute;
}

#history .col_right_title, #history .col_middle_title {
	text-align:center;
	font-weight:bold;
}

/* History Buttons */
#history .history_button {
	text-align:center;
	display:block;
	padding: 0px;
	color:#003333;
	font-weight:bold;
	text-decoration:none;
	line-height:1.5;
	border-radius: 5px;
	-moz-border-radius: 5px;
	-webkit-border-radius: 5px;
	width:15px;
	float:left;
	margin: 0 5px 0 0;
}
#history dl {
	margin: 0px;
}

 #content {
	margin: 20px;
}

#iframe_content_630 #content {
	width: 620px;
	margin: 0px;
}

#mediaplayers .textmask {
	width:500px; 
	height:90px; 
	float:left; 
	margin:0;
	background-color:#fafaf7;
	overflow:auto;
	padding: 5px;
	z-index:1000;
	position:absolute;
}


#base7525 .contentarea_left {
	width:675px; 
	height:512px; 
	float:left; 
	margin:20px 0 20px 20px;
	background-color:#fafaf7;
	border:solid #CCC 1px;
	overflow:auto;
}
#base7525 .contentarea_right {
	width:225px; 
	height:512px; 
	float:left; 
	margin:20px 0 20px 20px;
	background-color:#fafaf7;
	border:solid #CCC 1px;
	overflow:auto;
}
#base7030 .contentarea_left {
	width:630px; 
	height:512px; 
	float:left; 
	margin:20px 0 0 20px;
	background-color:#fafaf7;
	border:solid #CCC 1px;
	overflow:auto;
}
#base7030 .contentarea_right {
	width:270px; 
	height:512px; 
	float:left; 
	margin:20px 0 0px 20px;
	background-color:#fafaf7;
	border:solid #CCC 1px;
	overflow:auto;
}

#video7030 .contentarea_right {
	width:270px; 
	height:527px; 
	float:left; 
	margin:10px 0 20px 20px;
	background-color:#fafaf7;
	border:solid #CCC 1px;
	overflow:auto;
}
#base5050 .contentarea_left, #base5050 .contentarea_right {
	width:440px; 
	height:502px; 
	float:left; 
	margin:20px 0 0 20px;
	background-color:#fafaf7;
	border:solid #CCC 1px;
	overflow:auto;
	padding: 5px;
}
#iframe_content_630 .contentarea_5050_left {
	width:290px; 
	height:365px; 
	float:left; 
	margin:10px 0 10px 0px;
	background-color:#fafaf7;
	border:solid #CCC 1px;
	overflow:auto;
	padding: 5px;
}
#iframe_content_630 .contentarea_5050_right {
	width:290px; 
	height:365px; 
	float:right; 
	margin:10px 0 10px 0px;
	background-color:#fafaf7;
	border:solid #CCC 1px;
	overflow:auto;
	padding: 5px;
}
#mini_tri_5050 .contentarea_left, #mini_tri_5050 .contentarea_right {
	width:450px; 
	height:512px; 
	float:left; 
	margin:20px 0 20px 20px;
	background-color:#fafaf7;
	border:solid #CCC 1px;
	overflow:auto;
}

#complextech {
	padding: 5px;
}

#complextech dt {
	font-size:14px;
	font-weight:bold;
	margin-top: 10px;
}
#complextech dd {
	margin: 5px 0 0 5px;
	padding: 0;
}

#ecg .contain {
	float:left;
	margin:10px 10px 10px 10px;
	padding:0;
	width: 640px;
	height:auto;
	background-color:#fafaf7;
	border:solid #CCC 1px;
}
#ecg .two_col_right {
	float:left;
	margin:10px;
	padding:5px;
	width: 260px;
	height:auto;
	background-color:#fafaf7;
	border:solid #CCC 1px;
}
#seventy_thirty .two_col_left {
	float:left;
	margin:10px 10px 10px 10px;
	padding:0;
	width: 640px;
	height:auto;
	background-color:#fafaf7;
	border:solid #CCC 1px;
}
#seventy_thirty .two_col_right {
	float:left;
	margin:10px;
	padding:5px;
	width: 260px;
	height:auto;
	background-color:#fafaf7;
	border:solid #CCC 1px;
}
#two_question .two_col_left, #two_question .two_col_right {
	float:left;
	margin:10px;
	padding:5px;
	width: 448px;
	height:375px;
	background-color:#fafaf7;
	border:solid #CCC 1px;
	overflow:auto;
}
#final_summary .two_col_left {
	float:left;
	margin:10px;
	padding:5px;
	width: 190px;
	height:auto;
	background-color:#fafaf7;
	border:solid #CCC 1px;
}
#final_summary .two_col_right {
	float:left;
	margin:10px;
	padding:5px;
	width: 698px;
	height:500px;
	background-color:#fafaf7;
	border:solid #CCC 1px;
	overflow:auto;
}
#final_summary .two_col_left img, #ecg .two_col_left img {
	display:block;
	margin:auto;
	padding:3px;
}
#multi_phono .two_col_left {
	float:left;
	margin:10px;
	padding:5px;
	width: 250px;
	height:250px;
}
#multi_phono .two_col_right {
	float:left;
	margin:5px;
	padding:5px;
	width: 600px;
	height:auto;
}
#multi_phono .two_col_right dt {
	font-weight:bolder;
	font-size:16px;
	margin-top:10px;
}
#multi_phono .two_col_right .play_button {
	float:left;
	padding-top:10px;
}
#multi_phono .two_col_right .video {
	float:left;
}
#two_question_max .two_col_left, #two_question_max .two_col_right {
	float:left;
	margin:10px;
	padding:5px;
	width: 448px;
	height:500px;
	background-color:#fafaf7;
	border:solid #CCC 1px;
}
#summary .white_text_box {
	margin:10px;
	padding:5px;
	background-color:#fff;
	border:solid #CCC 1px;
	overflow:auto;
}
	

/* Media Section Styling */

div.jp-vjplayer-phono {
	width:500px;
	height:60px;
	margin:10px 5px;
	border:1px solid #009be3;
	background-color:#000;
}

/* ---------- Drag and Drop ---------------*/

/* 3 Columns */


/* Slots for final positions */

.constraint {
	padding: 10px;
	width: 940px;
	height:545px;
}

#response_holder {
	float:left;
	height:490px;
	width: 280px;
	float:left;
	margin-left: 10px; 
	padding: 10px; 
	border: thin solid #CCC; 
	background: #fff;
}

#drop_zone_holder {
	float:left; 
	height:490px;
	width: 280px; 
	float:left;
	margin-left: 10px;
}

#feedback_holder {
	float:left; 
	height:490px; 
	width: 280px; 
	float:left;
	margin-left: 10px; 
	padding: 10px; 
	border: thin solid #CCC; 
	background: #fff;
}


#drop_area {
	margin: 0;
	float:left;
	width: 560px;
	height: 425px;
}

/* Individual items and slots */

#drop_zone dl {
	padding: 10px;
	border: thin solid #CCC; 
	margin-right: 10px;
	background: #fff;
}
#drop_zone dd {
	display:block;
	height: 142px;
	padding: 10px;
	margin-bottom: 10px;
	border: thin solid #CCC; 
	background: #fff;
	font-weight:bold;
}
#responses dl {
	display:block;
	float: left;
	border: thin solid #CCC; 
	text-align:left;
	margin: 0;
	background: #fff;
}
#responses dd {
	display:block;
	float: left;
	width: 275px;
	padding: 3px;
	text-align:left;
	font-size: 12px;
	margin: 0;
}
#drop_zone dd.hovered {
	background: #CCC;
}

#responses dl.ui-draggable-dragging {
	-moz-box-shadow: 0 0 .5em rgba(0, 0, 0, .8);
	-webkit-box-shadow: 0 0 .5em rgba(0, 0, 0, .8);
	box-shadow: 0 0 .5em rgba(0, 0, 0, .8);
}
/* Individually coloured cards */

.incorrect {
	color: red;
}
.correct {
	color: blue;
}
.pink_bg {
	background:#FDE5E5;
}
.green_bg {
	background:#DDFCDD;
}
.yellow_bg {
	background:#FFFFCC;
}
.bullet_list li {
	margin-left: 25px;
	list-style-type:disc;
}

/* Heart Sound Primer Tutorial */
#primer_review1 dd {
	float:left; 
	margin: 10px; 
	padding:5px;
	border: solid thin #CCC; 
	text-align:center;
	display:block;
	width: 198px;
}

#primer_review2 dd {
	float:left; 
	margin: 10px; 
	padding:5px;
	text-align:left;
	display:block;
}

#primer_review2 dt {
	float:left; 
	margin: 10px 10px 0 10px; 
	padding:5px 5px 0px 5px;
	text-align:left;
	display:block;
	font-weight:bold;
}

/* Pulm X-Ray Checklist */

.xray_sys_check {
	vertical-align: middle; margin: 0px;
}

.xray_sys_check tr:hover {
	background-color:#FF9;
}

/* Pulm 5050 Drag and Drop */
#dd5050 .holder {
	float:left;
	padding: 0.5em;
	height:200px;
	width: 125px;
}
#dd5050 .draggable {
	margin: 2px;
	width:120px;
}
#dd5050 #droppable {
	float:left;
	padding: 0.5em;
	height:100px;
	width: 125px;
	margin-bottom:10px;
	font-weight:bold;
}

#dd5050 .holder dt {
	font-weight:bold;
}
#dd5050 .constraint {
	width:420px;
	height:360px;
	padding:0;
}
	
