# Supplementary material for: Professional Skill Builder: Mastering Cardiac Auscultation in Under 4 Hours
Source: MedEdPORTAL. 2017 May 8;13:10577. doi: 10.15766/mep_2374-8265.10577 (PMC6338255; doi:10.15766/mep_2374-8265.10577)
Supplement: Supplementary file 1 — A. PSB Mastering Cardiac Auscultation folder [file mep-13-10577-s001.zip › A. PSB Mastering Cardiac Auscultation folder/psb-mastering-cardiac-auscultation/assets/common_v2012/assets/css/jplayer/jplayer.css]

/*
 * Skin for jPlayer Plugin (jQuery JavaScript Library)
 * http://www.happyworm.com/jquery/jplayer
 *
 * Skin Name: Blue Monday
 *
 * Copyright (c) 2010 Happyworm Ltd
 * Dual licensed under the MIT and GPL licenses.
 *  - http://www.opensource.org/licenses/mit-license.php
 *  - http://www.gnu.org/copyleft/gpl.html
 *
 * Author: Silvia Benvenuti
 * Skin Version: 3.0 (jPlayer 2.0.0)
 * Date: 20th December 2010
 */

div.jp-audio,
div.jp-video {

	/* Edit the font-size to counteract inherited font sizing.
	 * Eg. 1.25em = 1 / 0.8em
	 */

	font-size:1.25em;

	font-family:Verdana, Arial, sans-serif;
	line-height:1.6;
	color: #666;
}
div.jp-audio {
	width:420px;
}
div.jp-video-240 {
	width:240px;
}
div.jp-video-320 {
	width:320px;
}
div.jp-video-640 {
	width:640px;
}
div.jp-interface {
	position: relative;
	background-color:#eee;
	/* width:418px; */
	width:100%;
	border:1px solid #009be3;
}
div.jp-audio div.jp-type-single div.jp-interface {
	height:80px;
	border-bottom:none;
}
div.jp-audio div.jp-type-playlist div.jp-interface {
	height:80px;
}
div.jp-video div.jp-type-single div.jp-interface {
	height:60px;
}
div.jp-interface ul.jp-controls {
	list-style-type:none;
	padding:0;
	margin: 0;
}
div.jp-interface ul.jp-controls li {
	/* position: absolute; */
	display:inline;
}
div.jp-interface ul.jp-controls a {
	position: absolute;
	overflow:hidden;
	text-indent:-9999px;
}
a.jp-play,
a.jp-pause {
	width:40px;
	height:40px;
	z-index:1;
}
div.jp-audio div.jp-type-single a.jp-play,
div.jp-audio div.jp-type-single a.jp-pause {
	top:20px;
	left:40px;
}
div.jp-video a.jp-play,
div.jp-video a.jp-pause {
	top:15px;
}
div.jp-video-240 div.jp-type-single a.jp-play,
div.jp-video-240 div.jp-type-single a.jp-pause {
	left:75px;
}
div.jp-video-320 div.jp-type-single a.jp-play,
div.jp-video-320 div.jp-type-single a.jp-pause {
	left:110px;
}
div.jp-video-640 div.jp-type-single a.jp-play,
div.jp-video-640 div.jp-type-single a.jp-pause {
	left:250px;
}
a.jp-play {
	background: url("jplayer.blue.monday.jpg") 0 0 no-repeat;
}
a.jp-play:hover {
	background: url("jplayer.blue.monday.jpg") -41px 0 no-repeat;
}
a.jp-pause {
	background: url("jplayer.blue.monday.jpg") 0 -42px no-repeat;
	display: none;
}
a.jp-pause:hover {
	background: url("jplayer.blue.monday.jpg") -41px -42px no-repeat;
}
div.jp-audio div.jp-type-single a.jp-stop {
	top:26px;
	left:90px;
}
div.jp-video a.jp-stop {
	top:21px;
}
div.jp-video-240 div.jp-type-single a.jp-stop {
	left:125px;
}
div.jp-video-320 div.jp-type-single a.jp-stop {
	left:160px;
}
div.jp-video-640 div.jp-type-single a.jp-stop {
	left:300px;
}
a.jp-stop {
	background: url("jplayer.blue.monday.jpg") 0 -83px no-repeat;
	width:28px;
	height:28px;
	z-index:1;
}
a.jp-stop:hover {
	background: url("jplayer.blue.monday.jpg") -29px -83px no-repeat;
}
a.jp-next:hover {
	background: url("jplayer.blue.monday.jpg") -29px -141px no-repeat;
}
div.jp-progress {
	position: absolute;
	overflow:hidden;
	background-color: #ddd;
}
div.jp-audio div.jp-type-single div.jp-progress {
	top:32px;
	left:130px;
	width:122px;
	height:15px;
}
div.jp-audio div.jp-type-playlist div.jp-progress {
	top:32px;
	left:164px;
	width:122px;
	height:15px;
}
div.jp-video div.jp-progress {
	top:0px;
	left:0px;
	width:100%;
	height:10px;
}
div.jp-seek-bar {
	/background: url("jplayer.blue.monday.jpg") 0 -202px repeat-x;
	width:0px;
	/* height:15px; */
	height:100%;
	cursor: pointer;
}
div.jp-play-bar {
	background: url("jplayer.blue.monday.jpg") 0 -218px repeat-x ;
	width:0px;
	/* height:15px; */
	height:100%;
}

/* The seeking class is added/removed inside jPlayer */
div.jp-seeking-bg {
	background: url("pbar-ani.gif");
}

a.jp-mute,
a.jp-unmute {
	width:18px;
	height:15px;
}
div.jp-audio div.jp-type-single a.jp-mute,
div.jp-audio div.jp-type-single a.jp-unmute {
	top:32px;
	left:274px;
}
div.jp-video a.jp-mute,
div.jp-video a.jp-unmute {
	top:27px;
}
div.jp-video-270p div.jp-type-single a.jp-mute,
div.jp-video-270p div.jp-type-single a.jp-unmute {
	left:304px;
}
a.jp-mute {
	background: url("jplayer.blue.monday.jpg") 0 -186px no-repeat;
}
a.jp-mute:hover {
	background: url("jplayer.blue.monday.jpg") -19px -170px no-repeat;
}
a.jp-unmute {
	background: url("jplayer.blue.monday.jpg") 0 -170px no-repeat;
	display: none;
}
a.jp-unmute:hover {
	background: url("jplayer.blue.monday.jpg") -19px -186px no-repeat;
}
div.jp-volume-bar-value {
	background: url("jplayer.blue.monday.jpg") 0 -256px repeat-x;
	width:0px;
	height:5px;
}
div.jp-current-time,
div.jp-duration {
	position: absolute;
	font-size:.64em;
	font-style:oblique;
}
div.jp-duration {
	text-align: right;
}
div.jp-audio div.jp-type-single div.jp-current-time,
div.jp-audio div.jp-type-single div.jp-duration {
	top:49px;
	left:130px;
	width:122px;
}
div.jp-video div.jp-current-time,
div.jp-video div.jp-duration {
	top:10px;
	left:0px;
	width:98%;
	padding:0 1%;
}
div.jp-video div.jp-video-play {
	background: transparent url("jplayer.blue.monday.video.play.png") no-repeat center;
	/* position: relative; */
	position: absolute;
	cursor:pointer;
	z-index:2;
}
div.jp-video div.jp-video-play:hover {
	background: transparent url("jplayer.blue.monday.video.play.hover.png") no-repeat center;
}
div.jp-jplayer {
	width:0px;
	height:0px;
}
div.jp-video div.jp-jplayer {
	border:1px solid #009be3;
	border-bottom:none;
	z-index:1;
}
div.jp-video-240 div.jp-jplayer {
	width:240px;
	height:180px;
}
div.jp-video-320 div.jp-jplayer {
	width:320px;
	height:240px;
}
div.jp-video-640 div.jp-jplayer {
	width:640px;
	height:480px;
}

div.jp-jplayer {
	background-color: #000000;
}
