# Supplementary material for: Professional Skill Builder: Mastering Cardiac Auscultation in Under 4 Hours
Source: MedEdPORTAL. 2017 May 8;13:10577. doi: 10.15766/mep_2374-8265.10577 (PMC6338255; doi:10.15766/mep_2374-8265.10577)
Supplement: Supplementary file 1 — A. PSB Mastering Cardiac Auscultation folder [file mep-13-10577-s001.zip › A. PSB Mastering Cardiac Auscultation folder/psb-mastering-cardiac-auscultation/assets/common_v2012/assets/css/jplayer/jquery.jplayer.min.js]

/*
 * jPlayer Plugin for jQuery JavaScript Library
 * http://www.jplayer.org
 *
 * Copyright (c) 2009 - 2011 Happyworm Ltd
 * Dual licensed under the MIT and GPL licenses.
 *  - http://www.opensource.org/licenses/mit-license.php
 *  - http://www.gnu.org/copyleft/gpl.html
 *
 * Author: Mark J Panaghiston
 * Version: 2.1.0
 * Date: 1st September 2011
 */

(function(b,f){b.fn.jPlayer=function(a){var c=typeof a==="string",d=Array.prototype.slice.call(arguments,1),e=this,a=!c&&d.length?b.extend.apply(null,[!0,a].concat(d)):a;if(c&&a.charAt(0)==="_")return e;c?this.each(function(){var c=b.data(this,"jPlayer"),h=c&&b.isFunction(c[a])?c[a].apply(c,d):c;if(h!==c&&h!==f)return e=h,!1}):this.each(function(){var c=b.data(this,"jPlayer");c?c.option(a||{}):b.data(this,"jPlayer",new b.jPlayer(a,this))});return e};b.jPlayer=function(a,c){if(arguments.length){this.element=
b(c);this.options=b.extend(!0,{},this.options,a);var d=this;this.element.bind("remove.jPlayer",function(){d.destroy()});this._init()}};b.jPlayer.emulateMethods="load play pause";b.jPlayer.emulateStatus="src readyState networkState currentTime duration paused ended playbackRate";b.jPlayer.emulateOptions="muted volume";b.jPlayer.reservedEvent="ready flashreset resize repeat error warning";b.jPlayer.event={ready:"jPlayer_ready",flashreset:"jPlayer_flashreset",resize:"jPlayer_resize",repeat:"jPlayer_repeat",
click:"jPlayer_click",error:"jPlayer_error",warning:"jPlayer_warning",loadstart:"jPlayer_loadstart",progress:"jPlayer_progress",suspend:"jPlayer_suspend",abort:"jPlayer_abort",emptied:"jPlayer_emptied",stalled:"jPlayer_stalled",play:"jPlayer_play",pause:"jPlayer_pause",loadedmetadata:"jPlayer_loadedmetadata",loadeddata:"jPlayer_loadeddata",waiting:"jPlayer_waiting",playing:"jPlayer_playing",canplay:"jPlayer_canplay",canplaythrough:"jPlayer_canplaythrough",seeking:"jPlayer_seeking",seeked:"jPlayer_seeked",
timeupdate:"jPlayer_timeupdate",ended:"jPlayer_ended",ratechange:"jPlayer_ratechange",durationchange:"jPlayer_durationchange",volumechange:"jPlayer_volumechange"};b.jPlayer.htmlEvent="loadstart,abort,emptied,stalled,loadedmetadata,loadeddata,canplay,canplaythrough,ratechange".split(",");b.jPlayer.pause=function(){b.each(b.jPlayer.prototype.instances,function(a,b){b.data("jPlayer").status.srcSet&&b.jPlayer("pause")})};b.jPlayer.timeFormat={showHour:!1,showMin:!0,showSec:!0,padHour:!1,padMin:!0,padSec:!0,
sepHour:":",sepMin:":",sepSec:""};b.jPlayer.convertTime=function(a){var c=new Date(a*1E3),d=c.getUTCHours(),a=c.getUTCMinutes(),c=c.getUTCSeconds(),d=b.jPlayer.timeFormat.padHour&&d<10?"0"+d:d,a=b.jPlayer.timeFormat.padMin&&a<10?"0"+a:a,c=b.jPlayer.timeFormat.padSec&&c<10?"0"+c:c;return(b.jPlayer.timeFormat.showHour?d+b.jPlayer.timeFormat.sepHour:"")+(b.jPlayer.timeFormat.showMin?a+b.jPlayer.timeFormat.sepMin:"")+(b.jPlayer.timeFormat.showSec?c+b.jPlayer.timeFormat.sepSec:"")};b.jPlayer.uaBrowser=
function(a){var a=a.toLowerCase(),b=/(opera)(?:.*version)?[ \/]([\w.]+)/,d=/(msie) ([\w.]+)/,e=/(mozilla)(?:.*? rv:([\w.]+))?/,a=/(webkit)[ \/]([\w.]+)/.exec(a)||b.exec(a)||d.exec(a)||a.indexOf("compatible")<0&&e.exec(a)||[];return{browser:a[1]||"",version:a[2]||"0"}};b.jPlayer.uaPlatform=function(a){var b=a.toLowerCase(),d=/(android)/,e=/(mobile)/,a=/(ipad|iphone|ipod|android|blackberry|playbook|windows ce|webos)/.exec(b)||[],b=/(ipad|playbook)/.exec(b)||!e.exec(b)&&d.exec(b)||[];a[1]&&(a[1]=a[1].replace(/\s/g,
"_"));return{platform:a[1]||"",tablet:b[1]||""}};b.jPlayer.browser={};b.jPlayer.platform={};var i=b.jPlayer.uaBrowser(navigator.userAgent);if(i.browser)b.jPlayer.browser[i.browser]=!0,b.jPlayer.browser.version=i.version;i=b.jPlayer.uaPlatform(navigator.userAgent);if(i.platform)b.jPlayer.platform[i.platform]=!0,b.jPlayer.platform.mobile=!i.tablet,b.jPlayer.platform.tablet=!!i.tablet;b.jPlayer.prototype={count:0,version:{script:"2.1.0",needFlash:"2.1.0",flash:"unknown"},options:{swfPath:"js",solution:"html, flash",
supplied:"mp3",preload:"metadata",volume:0.8,muted:!1,wmode:"opaque",backgroundColor:"#000000",cssSelectorAncestor:"#jp_container_1",cssSelector:{videoPlay:".jp-video-play",play:".jp-play",pause:".jp-pause",stop:".jp-stop",seekBar:".jp-seek-bar",playBar:".jp-play-bar",mute:".jp-mute",unmute:".jp-unmute",volumeBar:".jp-volume-bar",volumeBarValue:".jp-volume-bar-value",volumeMax:".jp-volume-max",currentTime:".jp-current-time",duration:".jp-duration",fullScreen:".jp-full-screen",restoreScreen:".jp-restore-screen",
repeat:".jp-repeat",repeatOff:".jp-repeat-off",gui:".jp-gui",noSolution:".jp-no-solution"},fullScreen:!1,autohide:{restored:!1,full:!0,fadeIn:200,fadeOut:600,hold:1E3},loop:!1,repeat:function(a){a.jPlayer.options.loop?b(this).unbind(".jPlayerRepeat").bind(b.jPlayer.event.ended+".jPlayer.jPlayerRepeat",function(){b(this).jPlayer("play")}):b(this).unbind(".jPlayerRepeat")},nativeVideoControls:{},noFullScreen:{msie:/msie [0-6]/,ipad:/ipad.*?os [0-4]/,iphone:/iphone/,ipod:/ipod/,android_pad:/android [0-3](?!.*?mobile)/,
android_phone:/android.*?mobile/,blackberry:/blackberry/,windows_ce:/windows ce/,webos:/webos/},noVolume:{ipad:/ipad/,iphone:/iphone/,ipod:/ipod/,android_pad:/android(?!.*?mobile)/,android_phone:/android.*?mobile/,blackberry:/blackberry/,windows_ce:/windows ce/,webos:/webos/,playbook:/playbook/},verticalVolume:!1,idPrefix:"jp",noConflict:"jQuery",emulateHtml:!1,errorAlerts:!1,warningAlerts:!1},optionsAudio:{size:{width:"0px",height:"0px",cssClass:""},sizeFull:{width:"0px",height:"0px",cssClass:""}},
optionsVideo:{size:{width:"480px",height:"270px",cssClass:"jp-video-270p"},sizeFull:{width:"100%",height:"100%",cssClass:"jp-video-full"}},instances:{},status:{src:"",media:{},paused:!0,format:{},formatType:"",waitForPlay:!0,waitForLoad:!0,srcSet:!1,video:!1,seekPercent:0,currentPercentRelative:0,currentPercentAbsolute:0,currentTime:0,duration:0,readyState:0,networkState:0,playbackRate:1,ended:0},internal:{ready:!1},solution:{html:!0,flash:!0},format:{mp3:{codec:'audio/mpeg; codecs="mp3"',flashCanPlay:!0,
media:"audio"},m4a:{codec:'audio/mp4; codecs="mp4a.40.2"',flashCanPlay:!0,media:"audio"},oga:{codec:'audio/ogg; codecs="vorbis"',flashCanPlay:!1,media:"audio"},wav:{codec:'audio/wav; codecs="1"',flashCanPlay:!1,media:"audio"},webma:{codec:'audio/webm; codecs="vorbis"',flashCanPlay:!1,media:"audio"},fla:{codec:"audio/x-flv",flashCanPlay:!0,media:"audio"},m4v:{codec:'video/mp4; codecs="avc1.42E01E, mp4a.40.2"',flashCanPlay:!0,media:"video"},ogv:{codec:'video/ogg; codecs="theora, vorbis"',flashCanPlay:!1,
media:"video"},webmv:{codec:'video/webm; codecs="vorbis, vp8"',flashCanPlay:!1,media:"video"},flv:{codec:"video/x-flv",flashCanPlay:!0,media:"video"}},_init:function(){var a=this;this.element.empty();this.status=b.extend({},this.status);this.internal=b.extend({},this.internal);this.internal.domNode=this.element.get(0);this.formats=[];this.solutions=[];this.require={};this.htmlElement={};this.html={};this.html.audio={};this.html.video={};this.flash={};this.css={};this.css.cs={};this.css.jq={};this.ancestorJq=
[];this.options.volume=this._limitValue(this.options.volume,0,1);b.each(this.options.supplied.toLowerCase().split(","),function(c,d){var e=d.replace(/^\s+|\s+$/g,"");if(a.format[e]){var f=!1;b.each(a.formats,function(a,b){if(e===b)return f=!0,!1});f||a.formats.push(e)}});b.each(this.options.solution.toLowerCase().split(","),function(c,d){var e=d.replace(/^\s+|\s+$/g,"");if(a.solution[e]){var f=!1;b.each(a.solutions,function(a,b){if(e===b)return f=!0,!1});f||a.solutions.push(e)}});this.internal.instance=
"jp_"+this.count;this.instances[this.internal.instance]=this.element;this.element.attr("id")||this.element.attr("id",this.options.idPrefix+"_jplayer_"+this.count);this.internal.self=b.extend({},{id:this.element.attr("id"),jq:this.element});this.internal.audio=b.extend({},{id:this.options.idPrefix+"_audio_"+this.count,jq:f});this.internal.video=b.extend({},{id:this.options.idPrefix+"_video_"+this.count,jq:f});this.internal.flash=b.extend({},{id:this.options.idPrefix+"_flash_"+this.count,jq:f,swf:this.options.swfPath+
(this.options.swfPath.toLowerCase().slice(-4)!==".swf"?(this.options.swfPath&&this.options.swfPath.slice(-1)!=="/"?"/":"")+"Jplayer.swf":"")});this.internal.poster=b.extend({},{id:this.options.idPrefix+"_poster_"+this.count,jq:f});b.each(b.jPlayer.event,function(b,c){a.options[b]!==f&&(a.element.bind(c+".jPlayer",a.options[b]),a.options[b]=f)});this.require.audio=!1;this.require.video=!1;b.each(this.formats,function(b,c){a.require[a.format[c].media]=!0});this.options=this.require.video?b.extend(!0,
{},this.optionsVideo,this.options):b.extend(!0,{},this.optionsAudio,this.options);this._setSize();this.status.nativeVideoControls=this._uaBlocklist(this.options.nativeVideoControls);this.status.noFullScreen=this._uaBlocklist(this.options.noFullScreen);this.status.noVolume=this._uaBlocklist(this.options.noVolume);this._restrictNativeVideoControls();this.htmlElement.poster=document.createElement("img");this.htmlElement.poster.id=this.internal.poster.id;this.htmlElement.poster.onload=function(){(!a.status.video||
a.status.waitForPlay)&&a.internal.poster.jq.show()};this.element.append(this.htmlElement.poster);this.internal.poster.jq=b("#"+this.internal.poster.id);this.internal.poster.jq.css({width:this.status.width,height:this.status.height});this.internal.poster.jq.hide();this.internal.poster.jq.bind("click.jPlayer",function(){a._trigger(b.jPlayer.event.click)});this.html.audio.available=!1;if(this.require.audio)this.htmlElement.audio=document.createElement("audio"),this.htmlElement.audio.id=this.internal.audio.id,
this.html.audio.available=!!this.htmlElement.audio.canPlayType&&this._testCanPlayType(this.htmlElement.audio);this.html.video.available=!1;if(this.require.video)this.htmlElement.video=document.createElement("video"),this.htmlElement.video.id=this.internal.video.id,this.html.video.available=!!this.htmlElement.video.canPlayType&&this._testCanPlayType(this.htmlElement.video);this.flash.available=this._checkForFlash(10);this.html.canPlay={};this.flash.canPlay={};b.each(this.formats,function(b,c){a.html.canPlay[c]=
a.html[a.format[c].media].available&&""!==a.htmlElement[a.format[c].media].canPlayType(a.format[c].codec);a.flash.canPlay[c]=a.format[c].flashCanPlay&&a.flash.available});this.html.desired=!1;this.flash.desired=!1;b.each(this.solutions,function(c,d){if(c===0)a[d].desired=!0;else{var e=!1,f=!1;b.each(a.formats,function(b,c){a[a.solutions[0]].canPlay[c]&&(a.format[c].media==="video"?f=!0:e=!0)});a[d].desired=a.require.audio&&!e||a.require.video&&!f}});this.html.support={};this.flash.support={};b.each(this.formats,
function(b,c){a.html.support[c]=a.html.canPlay[c]&&a.html.desired;a.flash.support[c]=a.flash.canPlay[c]&&a.flash.desired});this.html.used=!1;this.flash.used=!1;b.each(this.solutions,function(c,d){b.each(a.formats,function(b,c){if(a[d].support[c])return a[d].used=!0,!1})});this._resetActive();this._resetGate();this._cssSelectorAncestor(this.options.cssSelectorAncestor);!this.html.used&&!this.flash.used?(this._error({type:b.jPlayer.error.NO_SOLUTION,context:"{solution:'"+this.options.solution+"', supplied:'"+
this.options.supplied+"'}",message:b.jPlayer.errorMsg.NO_SOLUTION,hint:b.jPlayer.errorHint.NO_SOLUTION}),this.css.jq.noSolution.length&&this.css.jq.noSolution.show()):this.css.jq.noSolution.length&&this.css.jq.noSolution.hide();if(this.flash.used){var c,d="jQuery="+encodeURI(this.options.noConflict)+"&id="+encodeURI(this.internal.self.id)+"&vol="+this.options.volume+"&muted="+this.options.muted;if(b.browser.msie&&Number(b.browser.version)<=8){d=['<param name="movie" value="'+this.internal.flash.swf+
'" />','<param name="FlashVars" value="'+d+'" />','<param name="allowScriptAccess" value="always" />','<param name="bgcolor" value="'+this.options.backgroundColor+'" />','<param name="wmode" value="'+this.options.wmode+'" />'];c=document.createElement('<object id="'+this.internal.flash.id+'" classid="clsid:d27cdb6e-ae6d-11cf-96b8-444553540000" width="0" height="0"></object>');for(var e=0;e<d.length;e++)c.appendChild(document.createElement(d[e]))}else e=function(a,b,c){var d=document.createElement("param");
d.setAttribute("name",b);d.setAttribute("value",c);a.appendChild(d)},c=document.createElement("object"),c.setAttribute("id",this.internal.flash.id),c.setAttribute("data",this.internal.flash.swf),c.setAttribute("type","application/x-shockwave-flash"),c.setAttribute("width","1"),c.setAttribute("height","1"),e(c,"flashvars",d),e(c,"allowscriptaccess","always"),e(c,"bgcolor",this.options.backgroundColor),e(c,"wmode",this.options.wmode);this.element.append(c);this.internal.flash.jq=b(c)}if(this.html.used){if(this.html.audio.available)this._addHtmlEventListeners(this.htmlElement.audio,
this.html.audio),this.element.append(this.htmlElement.audio),this.internal.audio.jq=b("#"+this.internal.audio.id);if(this.html.video.available)this._addHtmlEventListeners(this.htmlElement.video,this.html.video),this.element.append(this.htmlElement.video),this.internal.video.jq=b("#"+this.internal.video.id),this.status.nativeVideoControls?this.internal.video.jq.css({width:this.status.width,height:this.status.height}):this.internal.video.jq.css({width:"0px",height:"0px"}),this.internal.video.jq.bind("click.jPlayer",
function(){a._trigger(b.jPlayer.event.click)})}this.options.emulateHtml&&this._emulateHtmlBridge();this.html.used&&!this.flash.used&&setTimeout(function(){a.internal.ready=!0;a.version.flash="n/a";a._trigger(b.jPlayer.event.repeat);a._trigger(b.jPlayer.event.ready)},100);this._updateNativeVideoControls();this._updateInterface();this._updateButtons(!1);this._updateAutohide();this._updateVolume(this.options.volume);this._updateMute(this.options.muted);this.css.jq.videoPlay.length&&this.css.jq.videoPlay.hide();
b.jPlayer.prototype.count++},destroy:function(){this.clearMedia();this._removeUiClass();this.css.jq.currentTime.length&&this.css.jq.currentTime.text("");this.css.jq.duration.length&&this.css.jq.duration.text("");b.each(this.css.jq,function(a,b){b.length&&b.unbind(".jPlayer")});this.internal.poster.jq.unbind(".jPlayer");this.internal.video.jq&&this.internal.video.jq.unbind(".jPlayer");this.options.emulateHtml&&this._destroyHtmlBridge();this.element.removeData("jPlayer");this.element.unbind(".jPlayer");
this.element.empty();delete this.instances[this.internal.instance]},enable:function(){},disable:function(){},_testCanPlayType:function(a){try{return a.canPlayType(this.format.mp3.codec),!0}catch(b){return!1}},_uaBlocklist:function(a){var c=navigator.userAgent.toLowerCase(),d=!1;b.each(a,function(a,b){if(b&&b.test(c))return d=!0,!1});return d},_restrictNativeVideoControls:function(){if(this.require.audio&&this.status.nativeVideoControls)this.status.nativeVideoControls=!1,this.status.noFullScreen=!0},
_updateNativeVideoControls:function(){if(this.html.video.available&&this.html.used)this.htmlElement.video.controls=this.status.nativeVideoControls,this._updateAutohide(),this.status.nativeVideoControls&&this.require.video?(this.internal.poster.jq.hide(),this.internal.video.jq.css({width:this.status.width,height:this.status.height})):this.status.waitForPlay&&this.status.video&&(this.internal.poster.jq.show(),this.internal.video.jq.css({width:"0px",height:"0px"}))},_addHtmlEventListeners:function(a,
c){var d=this;a.preload=this.options.preload;a.muted=this.options.muted;a.volume=this.options.volume;a.addEventListener("progress",function(){c.gate&&(d._getHtmlStatus(a),d._updateInterface(),d._trigger(b.jPlayer.event.progress))},!1);a.addEventListener("timeupdate",function(){c.gate&&(d._getHtmlStatus(a),d._updateInterface(),d._trigger(b.jPlayer.event.timeupdate))},!1);a.addEventListener("durationchange",function(){if(c.gate)d.status.duration=this.duration,d._getHtmlStatus(a),d._updateInterface(),
d._trigger(b.jPlayer.event.durationchange)},!1);a.addEventListener("play",function(){c.gate&&(d._updateButtons(!0),d._html_checkWaitForPlay(),d._trigger(b.jPlayer.event.play))},!1);a.addEventListener("playing",function(){c.gate&&(d._updateButtons(!0),d._seeked(),d._trigger(b.jPlayer.event.playing))},!1);a.addEventListener("pause",function(){c.gate&&(d._updateButtons(!1),d._trigger(b.jPlayer.event.pause))},!1);a.addEventListener("waiting",function(){c.gate&&(d._seeking(),d._trigger(b.jPlayer.event.waiting))},
!1);a.addEventListener("seeking",function(){c.gate&&(d._seeking(),d._trigger(b.jPlayer.event.seeking))},!1);a.addEventListener("seeked",function(){c.gate&&(d._seeked(),d._trigger(b.jPlayer.event.seeked))},!1);a.addEventListener("volumechange",function(){if(c.gate)d.options.volume=a.volume,d.options.muted=a.muted,d._updateMute(),d._updateVolume(),d._trigger(b.jPlayer.event.volumechange)},!1);a.addEventListener("suspend",function(){c.gate&&(d._seeked(),d._trigger(b.jPlayer.event.suspend))},!1);a.addEventListener("ended",
function(){if(c.gate){if(!b.jPlayer.browser.webkit)d.htmlElement.media.currentTime=0;d.htmlElement.media.pause();d._updateButtons(!1);d._getHtmlStatus(a,!0);d._updateInterface();d._trigger(b.jPlayer.event.ended)}},!1);a.addEventListener("error",function(){if(c.gate&&(d._updateButtons(!1),d._seeked(),d.status.srcSet))clearTimeout(d.internal.htmlDlyCmdId),d.status.waitForLoad=!0,d.status.waitForPlay=!0,d.status.video&&!d.status.nativeVideoControls&&d.internal.video.jq.css({width:"0px",height:"0px"}),
d._validString(d.status.media.poster)&&!d.status.nativeVideoControls&&d.internal.poster.jq.show(),d.css.jq.videoPlay.length&&d.css.jq.videoPlay.show(),d._error({type:b.jPlayer.error.URL,context:d.status.src,message:b.jPlayer.errorMsg.URL,hint:b.jPlayer.errorHint.URL})},!1);b.each(b.jPlayer.htmlEvent,function(e,g){a.addEventListener(this,function(){c.gate&&d._trigger(b.jPlayer.event[g])},!1)})},_getHtmlStatus:function(a,b){var d=0,e=0,g=0,f=0;if(a.duration)this.status.duration=a.duration;d=a.currentTime;
e=this.status.duration>0?100*d/this.status.duration:0;typeof a.seekable==="object"&&a.seekable.length>0?(g=this.status.duration>0?100*a.seekable.end(a.seekable.length-1)/this.status.duration:100,f=100*a.currentTime/a.seekable.end(a.seekable.length-1)):(g=100,f=e);b&&(e=f=d=0);this.status.seekPercent=g;this.status.currentPercentRelative=f;this.status.currentPercentAbsolute=e;this.status.currentTime=d;this.status.readyState=a.readyState;this.status.networkState=a.networkState;this.status.playbackRate=
a.playbackRate;this.status.ended=a.ended},_resetStatus:function(){this.status=b.extend({},this.status,b.jPlayer.prototype.status)},_trigger:function(a,c,d){a=b.Event(a);a.jPlayer={};a.jPlayer.version=b.extend({},this.version);a.jPlayer.options=b.extend(!0,{},this.options);a.jPlayer.status=b.extend(!0,{},this.status);a.jPlayer.html=b.extend(!0,{},this.html);a.jPlayer.flash=b.extend(!0,{},this.flash);if(c)a.jPlayer.error=b.extend({},c);if(d)a.jPlayer.warning=b.extend({},d);this.element.trigger(a)},
jPlayerFlashEvent:function(a,c){if(a===b.jPlayer.event.ready)if(this.internal.ready){if(this.flash.gate){if(this.status.srcSet){var d=this.status.currentTime,e=this.status.paused;this.setMedia(this.status.media);d>0&&(e?this.pause(d):this.play(d))}this._trigger(b.jPlayer.event.flashreset)}}else this.internal.ready=!0,this.internal.flash.jq.css({width:"0px",height:"0px"}),this.version.flash=c.version,this.version.needFlash!==this.version.flash&&this._error({type:b.jPlayer.error.VERSION,context:this.version.flash,
message:b.jPlayer.errorMsg.VERSION+this.version.flash,hint:b.jPlayer.errorHint.VERSION}),this._trigger(b.jPlayer.event.repeat),this._trigger(a);if(this.flash.gate)switch(a){case b.jPlayer.event.progress:this._getFlashStatus(c);this._updateInterface();this._trigger(a);break;case b.jPlayer.event.timeupdate:this._getFlashStatus(c);this._updateInterface();this._trigger(a);break;case b.jPlayer.event.play:this._seeked();this._updateButtons(!0);this._trigger(a);break;case b.jPlayer.event.pause:this._updateButtons(!1);
this._trigger(a);break;case b.jPlayer.event.ended:this._updateButtons(!1);this._trigger(a);break;case b.jPlayer.event.click:this._trigger(a);break;case b.jPlayer.event.error:this.status.waitForLoad=!0;this.status.waitForPlay=!0;this.status.video&&this.internal.flash.jq.css({width:"0px",height:"0px"});this._validString(this.status.media.poster)&&this.internal.poster.jq.show();this.css.jq.videoPlay.length&&this.status.video&&this.css.jq.videoPlay.show();this.status.video?this._flash_setVideo(this.status.media):
this._flash_setAudio(this.status.media);this._updateButtons(!1);this._error({type:b.jPlayer.error.URL,context:c.src,message:b.jPlayer.errorMsg.URL,hint:b.jPlayer.errorHint.URL});break;case b.jPlayer.event.seeking:this._seeking();this._trigger(a);break;case b.jPlayer.event.seeked:this._seeked();this._trigger(a);break;case b.jPlayer.event.ready:break;default:this._trigger(a)}return!1},_getFlashStatus:function(a){this.status.seekPercent=a.seekPercent;this.status.currentPercentRelative=a.currentPercentRelative;
this.status.currentPercentAbsolute=a.currentPercentAbsolute;this.status.currentTime=a.currentTime;this.status.duration=a.duration;this.status.readyState=4;this.status.networkState=0;this.status.playbackRate=1;this.status.ended=!1},_updateButtons:function(a){if(a!==f)this.status.paused=!a,this.css.jq.play.length&&this.css.jq.pause.length&&(a?(this.css.jq.play.hide(),this.css.jq.pause.show()):(this.css.jq.play.show(),this.css.jq.pause.hide()));this.css.jq.restoreScreen.length&&this.css.jq.fullScreen.length&&
(this.status.noFullScreen?(this.css.jq.fullScreen.hide(),this.css.jq.restoreScreen.hide()):this.options.fullScreen?(this.css.jq.fullScreen.hide(),this.css.jq.restoreScreen.show()):(this.css.jq.fullScreen.show(),this.css.jq.restoreScreen.hide()));this.css.jq.repeat.length&&this.css.jq.repeatOff.length&&(this.options.loop?(this.css.jq.repeat.hide(),this.css.jq.repeatOff.show()):(this.css.jq.repeat.show(),this.css.jq.repeatOff.hide()))},_updateInterface:function(){this.css.jq.seekBar.length&&this.css.jq.seekBar.width(this.status.seekPercent+
"%");this.css.jq.playBar.length&&this.css.jq.playBar.width(this.status.currentPercentRelative+"%");this.css.jq.currentTime.length&&this.css.jq.currentTime.text(b.jPlayer.convertTime(this.status.currentTime));this.css.jq.duration.length&&this.css.jq.duration.text(b.jPlayer.convertTime(this.status.duration))},_seeking:function(){this.css.jq.seekBar.length&&this.css.jq.seekBar.addClass("jp-seeking-bg")},_seeked:function(){this.css.jq.seekBar.length&&this.css.jq.seekBar.removeClass("jp-seeking-bg")},
_resetGate:function(){this.html.audio.gate=!1;this.html.video.gate=!1;this.flash.gate=!1},_resetActive:function(){this.html.active=!1;this.flash.active=!1},setMedia:function(a){var c=this,d=!1,e=this.status.media.poster!==a.poster;this._resetMedia();this._resetGate();this._resetActive();b.each(this.formats,function(e,f){var i=c.format[f].media==="video";b.each(c.solutions,function(b,e){if(c[e].support[f]&&c._validString(a[f])){var g=e==="html";i?(g?(c.html.video.gate=!0,c._html_setVideo(a),c.html.active=
!0):(c.flash.gate=!0,c._flash_setVideo(a),c.flash.active=!0),c.css.jq.videoPlay.length&&c.css.jq.videoPlay.show(),c.status.video=!0):(g?(c.html.audio.gate=!0,c._html_setAudio(a),c.html.active=!0):(c.flash.gate=!0,c._flash_setAudio(a),c.flash.active=!0),c.css.jq.videoPlay.length&&c.css.jq.videoPlay.hide(),c.status.video=!1);d=!0;return!1}});if(d)return!1});if(d){if((!this.status.nativeVideoControls||!this.html.video.gate)&&this._validString(a.poster))e?this.htmlElement.poster.src=a.poster:this.internal.poster.jq.show();
this.status.srcSet=!0;this.status.media=b.extend({},a);this._updateButtons(!1);this._updateInterface()}else this._error({type:b.jPlayer.error.NO_SUPPORT,context:"{supplied:'"+this.options.supplied+"'}",message:b.jPlayer.errorMsg.NO_SUPPORT,hint:b.jPlayer.errorHint.NO_SUPPORT})},_resetMedia:function(){this._resetStatus();this._updateButtons(!1);this._updateInterface();this._seeked();this.internal.poster.jq.hide();clearTimeout(this.internal.htmlDlyCmdId);this.html.active?this._html_resetMedia():this.flash.active&&
this._flash_resetMedia()},clearMedia:function(){this._resetMedia();this.html.active?this._html_clearMedia():this.flash.active&&this._flash_clearMedia();this._resetGate();this._resetActive()},load:function(){this.status.srcSet?this.html.active?this._html_load():this.flash.active&&this._flash_load():this._urlNotSetError("load")},play:function(a){a=typeof a==="number"?a:NaN;this.status.srcSet?this.html.active?this._html_play(a):this.flash.active&&this._flash_play(a):this._urlNotSetError("play")},videoPlay:function(){this.play()},
pause:function(a){a=typeof a==="number"?a:NaN;this.status.srcSet?this.html.active?this._html_pause(a):this.flash.active&&this._flash_pause(a):this._urlNotSetError("pause")},pauseOthers:function(){var a=this;b.each(this.instances,function(b,d){a.element!==d&&d.data("jPlayer").status.srcSet&&d.jPlayer("pause")})},stop:function(){this.status.srcSet?this.html.active?this._html_pause(0):this.flash.active&&this._flash_pause(0):this._urlNotSetError("stop")},playHead:function(a){a=this._limitValue(a,0,100);
this.status.srcSet?this.html.active?this._html_playHead(a):this.flash.active&&this._flash_playHead(a):this._urlNotSetError("playHead")},_muted:function(a){this.options.muted=a;this.html.used&&this._html_mute(a);this.flash.used&&this._flash_mute(a);!this.html.video.gate&&!this.html.audio.gate&&(this._updateMute(a),this._updateVolume(this.options.volume),this._trigger(b.jPlayer.event.volumechange))},mute:function(a){a=a===f?!0:!!a;this._muted(a)},unmute:function(a){a=a===f?!0:!!a;this._muted(!a)},_updateMute:function(a){if(a===
f)a=this.options.muted;this.css.jq.mute.length&&this.css.jq.unmute.length&&(this.status.noVolume?(this.css.jq.mute.hide(),this.css.jq.unmute.hide()):a?(this.css.jq.mute.hide(),this.css.jq.unmute.show()):(this.css.jq.mute.show(),this.css.jq.unmute.hide()))},volume:function(a){a=this._limitValue(a,0,1);this.options.volume=a;this.html.used&&this._html_volume(a);this.flash.used&&this._flash_volume(a);!this.html.video.gate&&!this.html.audio.gate&&(this._updateVolume(a),this._trigger(b.jPlayer.event.volumechange))},
volumeBar:function(a){if(this.css.jq.volumeBar.length){var b=this.css.jq.volumeBar.offset(),d=a.pageX-b.left,e=this.css.jq.volumeBar.width(),a=this.css.jq.volumeBar.height()-a.pageY+b.top,b=this.css.jq.volumeBar.height();this.options.verticalVolume?this.volume(a/b):this.volume(d/e)}this.options.muted&&this._muted(!1)},volumeBarValue:function(a){this.volumeBar(a)},_updateVolume:function(a){if(a===f)a=this.options.volume;a=this.options.muted?0:a;this.status.noVolume?(this.css.jq.volumeBar.length&&this.css.jq.volumeBar.hide(),
this.css.jq.volumeBarValue.length&&this.css.jq.volumeBarValue.hide(),this.css.jq.volumeMax.length&&this.css.jq.volumeMax.hide()):(this.css.jq.volumeBar.length&&this.css.jq.volumeBar.show(),this.css.jq.volumeBarValue.length&&(this.css.jq.volumeBarValue.show(),this.css.jq.volumeBarValue[this.options.verticalVolume?"height":"width"](a*100+"%")),this.css.jq.volumeMax.length&&this.css.jq.volumeMax.show())},volumeMax:function(){this.volume(1);this.options.muted&&this._muted(!1)},_cssSelectorAncestor:function(a){var c=
this;this.options.cssSelectorAncestor=a;this._removeUiClass();this.ancestorJq=a?b(a):[];a&&this.ancestorJq.length!==1&&this._warning({type:b.jPlayer.warning.CSS_SELECTOR_COUNT,context:a,message:b.jPlayer.warningMsg.CSS_SELECTOR_COUNT+this.ancestorJq.length+" found for cssSelectorAncestor.",hint:b.jPlayer.warningHint.CSS_SELECTOR_COUNT});this._addUiClass();b.each(this.options.cssSelector,function(a,b){c._cssSelector(a,b)})},_cssSelector:function(a,c){var d=this;typeof c==="string"?b.jPlayer.prototype.options.cssSelector[a]?
(this.css.jq[a]&&this.css.jq[a].length&&this.css.jq[a].unbind(".jPlayer"),this.options.cssSelector[a]=c,this.css.cs[a]=this.options.cssSelectorAncestor+" "+c,this.css.jq[a]=c?b(this.css.cs[a]):[],this.css.jq[a].length&&this.css.jq[a].bind("click.jPlayer",function(c){d[a](c);b(this).blur();return!1}),c&&this.css.jq[a].length!==1&&this._warning({type:b.jPlayer.warning.CSS_SELECTOR_COUNT,context:this.css.cs[a],message:b.jPlayer.warningMsg.CSS_SELECTOR_COUNT+this.css.jq[a].length+" found for "+a+" method.",
hint:b.jPlayer.warningHint.CSS_SELECTOR_COUNT})):this._warning({type:b.jPlayer.warning.CSS_SELECTOR_METHOD,context:a,message:b.jPlayer.warningMsg.CSS_SELECTOR_METHOD,hint:b.jPlayer.warningHint.CSS_SELECTOR_METHOD}):this._warning({type:b.jPlayer.warning.CSS_SELECTOR_STRING,context:c,message:b.jPlayer.warningMsg.CSS_SELECTOR_STRING,hint:b.jPlayer.warningHint.CSS_SELECTOR_STRING})},seekBar:function(a){if(this.css.jq.seekBar){var b=this.css.jq.seekBar.offset(),a=a.pageX-b.left,b=this.css.jq.seekBar.width();
this.playHead(100*a/b)}},playBar:function(a){this.seekBar(a)},repeat:function(){this._loop(!0)},repeatOff:function(){this._loop(!1)},_loop:function(a){if(this.options.loop!==a)this.options.loop=a,this._updateButtons(),this._trigger(b.jPlayer.event.repeat)},currentTime:function(){},duration:function(){},gui:function(){},noSolution:function(){},option:function(a,c){var d=a;if(arguments.length===0)return b.extend(!0,{},this.options);if(typeof a==="string"){var e=a.split(".");if(c===f){for(var d=b.extend(!0,
{},this.options),g=0;g<e.length;g++)if(d[e[g]]!==f)d=d[e[g]];else return this._warning({type:b.jPlayer.warning.OPTION_KEY,context:a,message:b.jPlayer.warningMsg.OPTION_KEY,hint:b.jPlayer.warningHint.OPTION_KEY}),f;return d}for(var g=d={},h=0;h<e.length;h++)h<e.length-1?(g[e[h]]={},g=g[e[h]]):g[e[h]]=c}this._setOptions(d);return this},_setOptions:function(a){var c=this;b.each(a,function(a,b){c._setOption(a,b)});return this},_setOption:function(a,c){var d=this;switch(a){case "volume":this.volume(c);
break;case "muted":this._muted(c);break;case "cssSelectorAncestor":this._cssSelectorAncestor(c);break;case "cssSelector":b.each(c,function(a,b){d._cssSelector(a,b)});break;case "fullScreen":this.options[a]!==c&&(this._removeUiClass(),this.options[a]=c,this._refreshSize());break;case "size":!this.options.fullScreen&&this.options[a].cssClass!==c.cssClass&&this._removeUiClass();this.options[a]=b.extend({},this.options[a],c);this._refreshSize();break;case "sizeFull":this.options.fullScreen&&this.options[a].cssClass!==
c.cssClass&&this._removeUiClass();this.options[a]=b.extend({},this.options[a],c);this._refreshSize();break;case "autohide":this.options[a]=b.extend({},this.options[a],c);this._updateAutohide();break;case "loop":this._loop(c);break;case "nativeVideoControls":this.options[a]=b.extend({},this.options[a],c);this.status.nativeVideoControls=this._uaBlocklist(this.options.nativeVideoControls);this._restrictNativeVideoControls();this._updateNativeVideoControls();break;case "noFullScreen":this.options[a]=
b.extend({},this.options[a],c);this.status.nativeVideoControls=this._uaBlocklist(this.options.nativeVideoControls);this.status.noFullScreen=this._uaBlocklist(this.options.noFullScreen);this._restrictNativeVideoControls();this._updateButtons();break;case "noVolume":this.options[a]=b.extend({},this.options[a],c);this.status.noVolume=this._uaBlocklist(this.options.noVolume);this._updateVolume();this._updateMute();break;case "emulateHtml":this.options[a]!==c&&((this.options[a]=c)?this._emulateHtmlBridge():
this._destroyHtmlBridge())}return this},_refreshSize:function(){this._setSize();this._addUiClass();this._updateSize();this._updateButtons();this._updateAutohide();this._trigger(b.jPlayer.event.resize)},_setSize:function(){this.options.fullScreen?(this.status.width=this.options.sizeFull.width,this.status.height=this.options.sizeFull.height,this.status.cssClass=this.options.sizeFull.cssClass):(this.status.width=this.options.size.width,this.status.height=this.options.size.height,this.status.cssClass=
this.options.size.cssClass);this.element.css({width:this.status.width,height:this.status.height})},_addUiClass:function(){this.ancestorJq.length&&this.ancestorJq.addClass(this.status.cssClass)},_removeUiClass:function(){this.ancestorJq.length&&this.ancestorJq.removeClass(this.status.cssClass)},_updateSize:function(){this.internal.poster.jq.css({width:this.status.width,height:this.status.height});!this.status.waitForPlay&&this.html.active&&this.status.video||this.html.video.available&&this.html.used&&
this.status.nativeVideoControls?this.internal.video.jq.css({width:this.status.width,height:this.status.height}):!this.status.waitForPlay&&this.flash.active&&this.status.video&&this.internal.flash.jq.css({width:this.status.width,height:this.status.height})},_updateAutohide:function(){var a=this,b=function(){a.css.jq.gui.fadeIn(a.options.autohide.fadeIn,function(){clearTimeout(a.internal.autohideId);a.internal.autohideId=setTimeout(function(){a.css.jq.gui.fadeOut(a.options.autohide.fadeOut)},a.options.autohide.hold)})};
this.css.jq.gui.length&&(this.css.jq.gui.stop(!0,!0),clearTimeout(this.internal.autohideId),this.element.unbind(".jPlayerAutohide"),this.css.jq.gui.unbind(".jPlayerAutohide"),this.status.nativeVideoControls?this.css.jq.gui.hide():this.options.fullScreen&&this.options.autohide.full||!this.options.fullScreen&&this.options.autohide.restored?(this.element.bind("mousemove.jPlayer.jPlayerAutohide",b),this.css.jq.gui.bind("mousemove.jPlayer.jPlayerAutohide",b),this.css.jq.gui.hide()):this.css.jq.gui.show())},
fullScreen:function(){this._setOption("fullScreen",!0)},restoreScreen:function(){this._setOption("fullScreen",!1)},_html_initMedia:function(){this.htmlElement.media.src=this.status.src;this.options.preload!=="none"&&this._html_load();this._trigger(b.jPlayer.event.timeupdate)},_html_setAudio:function(a){var c=this;b.each(this.formats,function(b,e){if(c.html.support[e]&&a[e])return c.status.src=a[e],c.status.format[e]=!0,c.status.formatType=e,!1});this.htmlElement.media=this.htmlElement.audio;this._html_initMedia()},
_html_setVideo:function(a){var c=this;b.each(this.formats,function(b,e){if(c.html.support[e]&&a[e])return c.status.src=a[e],c.status.format[e]=!0,c.status.formatType=e,!1});if(this.status.nativeVideoControls)this.htmlElement.video.poster=this._validString(a.poster)?a.poster:"";this.htmlElement.media=this.htmlElement.video;this._html_initMedia()},_html_resetMedia:function(){this.htmlElement.media&&(this.htmlElement.media.id===this.internal.video.id&&!this.status.nativeVideoControls&&this.internal.video.jq.css({width:"0px",
height:"0px"}),this.htmlElement.media.pause())},_html_clearMedia:function(){if(this.htmlElement.media)this.htmlElement.media.src="",this.htmlElement.media.load()},_html_load:function(){if(this.status.waitForLoad)this.status.waitForLoad=!1,this.htmlElement.media.load();clearTimeout(this.internal.htmlDlyCmdId)},_html_play:function(a){var b=this;this._html_load();this.htmlElement.media.play();if(!isNaN(a))try{this.htmlElement.media.currentTime=a}catch(d){this.internal.htmlDlyCmdId=setTimeout(function(){b.play(a)},
100);return}this._html_checkWaitForPlay()},_html_pause:function(a){var b=this;a>0?this._html_load():clearTimeout(this.internal.htmlDlyCmdId);this.htmlElement.media.pause();if(!isNaN(a))try{this.htmlElement.media.currentTime=a}catch(d){this.internal.htmlDlyCmdId=setTimeout(function(){b.pause(a)},100);return}a>0&&this._html_checkWaitForPlay()},_html_playHead:function(a){var b=this;this._html_load();try{if(typeof this.htmlElement.media.seekable==="object"&&this.htmlElement.media.seekable.length>0)this.htmlElement.media.currentTime=
a*this.htmlElement.media.seekable.end(this.htmlElement.media.seekable.length-1)/100;else if(this.htmlElement.media.duration>0&&!isNaN(this.htmlElement.media.duration))this.htmlElement.media.currentTime=a*this.htmlElement.media.duration/100;else throw"e";}catch(d){this.internal.htmlDlyCmdId=setTimeout(function(){b.playHead(a)},100);return}this.status.waitForLoad||this._html_checkWaitForPlay()},_html_checkWaitForPlay:function(){if(this.status.waitForPlay)this.status.waitForPlay=!1,this.css.jq.videoPlay.length&&
this.css.jq.videoPlay.hide(),this.status.video&&(this.internal.poster.jq.hide(),this.internal.video.jq.css({width:this.status.width,height:this.status.height}))},_html_volume:function(a){if(this.html.audio.available)this.htmlElement.audio.volume=a;if(this.html.video.available)this.htmlElement.video.volume=a},_html_mute:function(a){if(this.html.audio.available)this.htmlElement.audio.muted=a;if(this.html.video.available)this.htmlElement.video.muted=a},_flash_setAudio:function(a){var c=this;try{if(b.each(this.formats,
function(b,d){if(c.flash.support[d]&&a[d]){switch(d){case "m4a":case "fla":c._getMovie().fl_setAudio_m4a(a[d]);break;case "mp3":c._getMovie().fl_setAudio_mp3(a[d])}c.status.src=a[d];c.status.format[d]=!0;c.status.formatType=d;return!1}}),this.options.preload==="auto")this._flash_load(),this.status.waitForLoad=!1}catch(d){this._flashError(d)}},_flash_setVideo:function(a){var c=this;try{if(b.each(this.formats,function(b,d){if(c.flash.support[d]&&a[d]){switch(d){case "m4v":case "flv":c._getMovie().fl_setVideo_m4v(a[d])}c.status.src=
a[d];c.status.format[d]=!0;c.status.formatType=d;return!1}}),this.options.preload==="auto")this._flash_load(),this.status.waitForLoad=!1}catch(d){this._flashError(d)}},_flash_resetMedia:function(){this.internal.flash.jq.css({width:"0px",height:"0px"});this._flash_pause(NaN)},_flash_clearMedia:function(){try{this._getMovie().fl_clearMedia()}catch(a){this._flashError(a)}},_flash_load:function(){try{this._getMovie().fl_load()}catch(a){this._flashError(a)}this.status.waitForLoad=!1},_flash_play:function(a){try{this._getMovie().fl_play(a)}catch(b){this._flashError(b)}this.status.waitForLoad=
!1;this._flash_checkWaitForPlay()},_flash_pause:function(a){try{this._getMovie().fl_pause(a)}catch(b){this._flashError(b)}if(a>0)this.status.waitForLoad=!1,this._flash_checkWaitForPlay()},_flash_playHead:function(a){try{this._getMovie().fl_play_head(a)}catch(b){this._flashError(b)}this.status.waitForLoad||this._flash_checkWaitForPlay()},_flash_checkWaitForPlay:function(){if(this.status.waitForPlay)this.status.waitForPlay=!1,this.css.jq.videoPlay.length&&this.css.jq.videoPlay.hide(),this.status.video&&
(this.internal.poster.jq.hide(),this.internal.flash.jq.css({width:this.status.width,height:this.status.height}))},_flash_volume:function(a){try{this._getMovie().fl_volume(a)}catch(b){this._flashError(b)}},_flash_mute:function(a){try{this._getMovie().fl_mute(a)}catch(b){this._flashError(b)}},_getMovie:function(){return document[this.internal.flash.id]},_checkForFlash:function(a){var b=!1,d;if(window.ActiveXObject)try{new ActiveXObject("ShockwaveFlash.ShockwaveFlash."+a),b=!0}catch(e){}else navigator.plugins&&
navigator.mimeTypes.length>0&&(d=navigator.plugins["Shockwave Flash"])&&navigator.plugins["Shockwave Flash"].description.replace(/.*\s(\d+\.\d+).*/,"$1")>=a&&(b=!0);return b},_validString:function(a){return a&&typeof a==="string"},_limitValue:function(a,b,d){return a<b?b:a>d?d:a},_urlNotSetError:function(a){this._error({type:b.jPlayer.error.URL_NOT_SET,context:a,message:b.jPlayer.errorMsg.URL_NOT_SET,hint:b.jPlayer.errorHint.URL_NOT_SET})},_flashError:function(a){var c;c=this.internal.ready?"FLASH_DISABLED":
"FLASH";this._error({type:b.jPlayer.error[c],context:this.internal.flash.swf,message:b.jPlayer.errorMsg[c]+a.message,hint:b.jPlayer.errorHint[c]});this.internal.flash.jq.css({width:"1px",height:"1px"})},_error:function(a){this._trigger(b.jPlayer.event.error,a);this.options.errorAlerts&&this._alert("Error!"+(a.message?"\n\n"+a.message:"")+(a.hint?"\n\n"+a.hint:"")+"\n\nContext: "+a.context)},_warning:function(a){this._trigger(b.jPlayer.event.warning,f,a);this.options.warningAlerts&&this._alert("Warning!"+
(a.message?"\n\n"+a.message:"")+(a.hint?"\n\n"+a.hint:"")+"\n\nContext: "+a.context)},_alert:function(a){alert("jPlayer "+this.version.script+" : id='"+this.internal.self.id+"' : "+a)},_emulateHtmlBridge:function(){var a=this;b.each(b.jPlayer.emulateMethods.split(/\s+/g),function(b,d){a.internal.domNode[d]=function(b){a[d](b)}});b.each(b.jPlayer.event,function(c,d){var e=!0;b.each(b.jPlayer.reservedEvent.split(/\s+/g),function(a,b){if(b===c)return e=!1});e&&a.element.bind(d+".jPlayer.jPlayerHtml",
function(){a._emulateHtmlUpdate();var b=document.createEvent("Event");b.initEvent(c,!1,!0);a.internal.domNode.dispatchEvent(b)})})},_emulateHtmlUpdate:function(){var a=this;b.each(b.jPlayer.emulateStatus.split(/\s+/g),function(b,d){a.internal.domNode[d]=a.status[d]});b.each(b.jPlayer.emulateOptions.split(/\s+/g),function(b,d){a.internal.domNode[d]=a.options[d]})},_destroyHtmlBridge:function(){var a=this;this.element.unbind(".jPlayerHtml");b.each((b.jPlayer.emulateMethods+" "+b.jPlayer.emulateStatus+
" "+b.jPlayer.emulateOptions).split(/\s+/g),function(b,d){delete a.internal.domNode[d]})}};b.jPlayer.error={FLASH:"e_flash",FLASH_DISABLED:"e_flash_disabled",NO_SOLUTION:"e_no_solution",NO_SUPPORT:"e_no_support",URL:"e_url",URL_NOT_SET:"e_url_not_set",VERSION:"e_version"};b.jPlayer.errorMsg={FLASH:"jPlayer's Flash fallback is not configured correctly, or a command was issued before the jPlayer Ready event. Details: ",FLASH_DISABLED:"jPlayer's Flash fallback has been disabled by the browser due to the CSS rules you have used. Details: ",
NO_SOLUTION:"No solution can be found by jPlayer in this browser. Neither HTML nor Flash can be used.",NO_SUPPORT:"It is not possible to play any media format provided in setMedia() on this browser using your current options.",URL:"Media URL could not be loaded.",URL_NOT_SET:"Attempt to issue media playback commands, while no media url is set.",VERSION:"jPlayer "+b.jPlayer.prototype.version.script+" needs Jplayer.swf version "+b.jPlayer.prototype.version.needFlash+" but found "};b.jPlayer.errorHint=
{FLASH:"Check your swfPath option and that Jplayer.swf is there.",FLASH_DISABLED:"Check that you have not display:none; the jPlayer entity or any ancestor.",NO_SOLUTION:"Review the jPlayer options: support and supplied.",NO_SUPPORT:"Video or audio formats defined in the supplied option are missing.",URL:"Check media URL is valid.",URL_NOT_SET:"Use setMedia() to set the media URL.",VERSION:"Update jPlayer files."};b.jPlayer.warning={CSS_SELECTOR_COUNT:"e_css_selector_count",CSS_SELECTOR_METHOD:"e_css_selector_method",
CSS_SELECTOR_STRING:"e_css_selector_string",OPTION_KEY:"e_option_key"};b.jPlayer.warningMsg={CSS_SELECTOR_COUNT:"The number of css selectors found did not equal one: ",CSS_SELECTOR_METHOD:"The methodName given in jPlayer('cssSelector') is not a valid jPlayer method.",CSS_SELECTOR_STRING:"The methodCssSelector given in jPlayer('cssSelector') is not a String or is empty.",OPTION_KEY:"The option requested in jPlayer('option') is undefined."};b.jPlayer.warningHint={CSS_SELECTOR_COUNT:"Check your css selector and the ancestor.",
CSS_SELECTOR_METHOD:"Check your method name.",CSS_SELECTOR_STRING:"Check your css selector is a string.",OPTION_KEY:"Check your option name."}})(jQuery);
