# Supplementary material for: Professional Skill Builder: Mastering Cardiac Auscultation in Under 4 Hours
Source: MedEdPORTAL. 2017 May 8;13:10577. doi: 10.15766/mep_2374-8265.10577 (PMC6338255; doi:10.15766/mep_2374-8265.10577)
Supplement: Supplementary file 1 — A. PSB Mastering Cardiac Auscultation folder [file mep-13-10577-s001.zip › A. PSB Mastering Cardiac Auscultation folder/psb-mastering-cardiac-auscultation/assets/common_v2012/assets/css/jquery.ui.base.css]

@import url("jquery.ui.core.css")
@import url("jquery.ui.resizable.css")
@import url("jquery.ui.selectable.css")
@import url("jquery.ui.accordion.css")
@import url("jquery.ui.autocomplete.css")
@import url("jquery.ui.button.css")
@import url("jquery.ui.dialog.css")
@import url("jquery.ui.slider.css")
@import url("jquery.ui.tabs.css")
@import url("jquery.ui.datepicker.css")
@import url("jquery.ui.progressbar.css")
