# Supplementary material for: Professional Skill Builder: Mastering Cardiac Auscultation in Under 4 Hours
Source: MedEdPORTAL. 2017 May 8;13:10577. doi: 10.15766/mep_2374-8265.10577 (PMC6338255; doi:10.15766/mep_2374-8265.10577)
Supplement: Supplementary file 1 — A. PSB Mastering Cardiac Auscultation folder [file mep-13-10577-s001.zip › A. PSB Mastering Cardiac Auscultation folder/psb-mastering-cardiac-auscultation/assets/common_v2012/assets/css/styles.css]

/* ============================== */
/* ! Layout for desktop version   */
/* ============================== */

	body {
		
	}
	

/* ============================= */
/* ! Layout for mobile version   */
/* ============================= */

@media handheld, only screen and (max-width: 767px) {

	body {
		
	}

}


/* ========================================== */
/* ! Provide higher res assets for iPhone 4   */
/* ========================================== */

@media only screen and (-webkit-min-device-pixel-ratio: 2) { 

/*	.logo {
		background: url(logo2x.jpg) no-repeat;
		background-size: 212px 303px;
	}*/

}
